# Supplementary material for: trans-5-(4-Chloro­phen­yl)-N-cyclo­hexyl-4-methyl-2-oxo-1,3-thia­zolidine-3-carboxamide
Source: Acta Crystallogr Sect E Struct Rep Online. 2008 May 7;64(Pt 6):o1019. doi: 10.1107/S1600536808012634 (PMC2961588; doi:10.1107/S1600536808012634)
Supplement: Supplementary file 2 [file e-64-o1019-Isup2.hkl]

# 
# h,k,l, Fc-squared, Fo-squared, sigma(Fo-squared) and status flag 
# 
data_I
_shelx_title ' niu in P2(1)/n              New: P21/c' 
_shelx_refln_list_code          4 
_shelx_F_calc_maximum      209.42 
_exptl_crystal_F_000       743.89 
_reflns_d_resolution_high  0.7703 
 
loop_ 
 _symmetry_equiv_pos_as_xyz 
 'x, y, z' 
 '-x, y+1/2, -z+1/2' 
 '-x, -y, -z' 
 'x, -y-1/2, z-1/2' 
 
_cell_length_a    10.2840 
_cell_length_b    11.7990 
_cell_length_c    15.9020 
_cell_angle_alpha  90.000 
_cell_angle_beta  111.830 
_cell_angle_gamma  90.000 
 
_shelx_F_squared_multiplier     1.000 
 
loop_ 
 _refln_index_h 
 _refln_index_k 
 _refln_index_l 
 _refln_F_squared_calc 
 _refln_F_squared_meas 
 _refln_F_squared_sigma 
 _refln_observed_status 
   2   0   0     9426.67     9502.51    133.47 o 
   3   0   0     2424.67     2464.82     26.04 o 
   4   0   0     2027.28     2027.81     22.01 o 
   5   0   0      642.66      681.00      7.52 o 
   6   0   0      692.90      713.97     11.36 o 
   7   0   0        5.30       12.04      1.94 o 
   8   0   0      632.89      620.08     10.97 o 
   9   0   0      255.56      285.20      5.01 o 
  10   0   0        0.67        1.92      1.67 o 
  11   0   0        3.13        1.88      2.22 o 
  12   0   0       26.56       21.29      7.33 o 
   2   1   0     6466.41     6430.22     57.42 o 
   3   1   0      557.53      568.59      4.55 o 
   4   1   0     2313.69     2309.24     16.16 o 
   5   1   0      835.93      771.29      6.56 o 
   6   1   0      380.29      389.00      5.57 o 
   7   1   0     1303.53     1318.06     11.25 o 
   8   1   0       17.05       14.87      1.65 o 
   9   1   0        0.93        1.92      1.26 o 
  10   1   0       11.30       14.60      1.92 o 
  11   1   0        9.91        5.14      2.59 o 
  12   1   0        5.99        0.67      3.90 o 
   0   2   0     2324.99     2202.45     28.34 o 
   1   2   0     4403.62     4417.98     45.21 o 
   2   2   0      469.55      432.59      4.12 o 
   3   2   0       52.21       39.74      1.48 o 
   4   2   0       88.83       81.87      1.90 o 
   5   2   0      994.36     1004.25      7.88 o 
   6   2   0      145.44      158.09      3.10 o 
   7   2   0      338.07      336.51      4.39 o 
   8   2   0        2.68        3.80      1.34 o 
   9   2   0        6.36        8.69      1.48 o 
  10   2   0        6.92        7.84      1.60 o 
  11   2   0       10.29       13.15      3.21 o 
  12   2   0       17.49        3.24      4.33 o 
   1   3   0     4505.18     4302.99     45.29 o 
   2   3   0       69.86       66.10      3.26 o 
   3   3   0      125.94      115.20      1.90 o 
   4   3   0      185.92      164.39      2.69 o 
   5   3   0     1175.68     1146.22     10.98 o 
   6   3   0       23.25       28.82      2.57 o 
   7   3   0      128.86      141.34      5.44 o 
   8   3   0       32.80       39.35      2.82 o 
   9   3   0        2.19        4.99      1.66 o 
  10   3   0       49.52       49.03      2.34 o 
  11   3   0       89.73      100.97      7.40 o 
  12   3   0       10.25        5.75      4.03 o 
   0   4   0      605.00      616.83      9.24 o 
   1   4   0     3253.05     3282.53     32.94 o 
   2   4   0     4476.26     4467.36     47.10 o 
   3   4   0      251.84      273.76      3.77 o 
   4   4   0      113.94      118.59      4.72 o 
   5   4   0      531.34      578.89      5.91 o 
   6   4   0      283.25      288.04      5.76 o 
   7   4   0      663.96      658.70      8.38 o 
   8   4   0       21.80       25.13      1.55 o 
   9   4   0       15.94       18.68      2.00 o 
  10   4   0      196.14      203.12      6.56 o 
  11   4   0       87.08       86.89      7.52 o 
   1   5   0      686.89      763.17      8.29 o 
   2   5   0       26.47       13.82      1.69 o 
   3   5   0     1830.97     1752.79     16.97 o 
   4   5   0      284.31      274.25      3.74 o 
   5   5   0     1078.45     1128.48     11.41 o 
   6   5   0     1697.46     1623.65     14.15 o 
   7   5   0       18.91       21.20      2.23 o 
   8   5   0      297.02      281.87      5.66 o 
   9   5   0      434.25      399.98     11.42 o 
  10   5   0       49.73       57.80      4.61 o 
  11   5   0        2.25        0.73      3.08 o 
   0   6   0      345.18      376.66      8.32 o 
   1   6   0      478.98      462.67      5.78 o 
   2   6   0      195.98      202.75      3.83 o 
   3   6   0     1865.58     1960.89     19.91 o 
   4   6   0     1048.48     1091.28     13.12 o 
   5   6   0       33.49       36.81      2.49 o 
   6   6   0      354.67      351.16      5.19 o 
   7   6   0       18.18       19.08      1.47 o 
   8   6   0        0.71        0.93      2.02 o 
   9   6   0       11.26        9.03      1.63 o 
  10   6   0       85.89       81.06      4.56 o 
  11   6   0       56.56       52.12     18.36 o 
   1   7   0      390.15      336.78      5.61 o 
   2   7   0      529.22      524.96      7.20 o 
   3   7   0      368.19      395.01      8.00 o 
   4   7   0      714.30      716.08      9.08 o 
   5   7   0       64.94       63.89      3.90 o 
   6   7   0      151.89      146.20      3.43 o 
   7   7   0       67.80       71.36      3.64 o 
   8   7   0       59.26       58.51      3.30 o 
   9   7   0        2.15        2.91      2.56 o 
  10   7   0       20.51       19.34      4.60 o 
   0   8   0       37.93       44.27      4.52 o 
   1   8   0      322.25      326.96      6.17 o 
   2   8   0      661.21      673.61     10.04 o 
   3   8   0       24.19       26.71      2.72 o 
   4   8   0       54.64       70.27      5.10 o 
   5   8   0      135.31      131.24      3.67 o 
   6   8   0        0.81        0.32      1.54 o 
   7   8   0       12.93       13.04      2.11 o 
   8   8   0        4.92        3.60      1.68 o 
   9   8   0        0.43        0.63      3.30 o 
  10   8   0       18.12       12.36      3.88 o 
   1   9   0      154.64      164.93      5.89 o 
   2   9   0      316.43      325.82      8.87 o 
   3   9   0        0.02        1.15      2.93 o 
   4   9   0        1.71        3.69      2.31 o 
   5   9   0      183.63      177.27      4.19 o 
   6   9   0      246.15      235.90      6.11 o 
   7   9   0      211.93      204.83      8.49 o 
   8   9   0      101.37      109.57      5.54 o 
   9   9   0        0.62        1.43      2.86 o 
   0  10   0      730.51      708.18     22.03 o 
   1  10   0      431.16      403.40      7.51 o 
   2  10   0      107.08      114.58      5.45 o 
   3  10   0      137.11      148.92      4.91 o 
   4  10   0      268.92      280.56      5.76 o 
   5  10   0      136.28      129.77      4.82 o 
   6  10   0        4.47        9.80      2.47 o 
   7  10   0        1.97        3.97      2.37 o 
   8  10   0       24.36       26.70      2.74 o 
   9  10   0       85.00       73.97      6.25 o 
   1  11   0       91.84       84.37      9.47 o 
   2  11   0      214.08      182.35      6.12 o 
   3  11   0        1.12        4.76      3.30 o 
   4  11   0       76.13       73.28      4.36 o 
   5  11   0       92.71      104.50      6.28 o 
   6  11   0       94.19       85.08      4.02 o 
   7  11   0       27.91       37.56      3.80 o 
   8  11   0       36.95       42.22      8.43 o 
   0  12   0       80.38      104.90      6.86 o 
   1  12   0       61.28       63.02      6.24 o 
   2  12   0      252.29      276.23     11.05 o 
   3  12   0      584.99      562.39     11.63 o 
   4  12   0       13.59        9.36      3.20 o 
   5  12   0       40.71       46.44      8.00 o 
   6  12   0        3.69        2.43      2.31 o 
   7  12   0        5.58        4.47      2.58 o 
   1  13   0       18.57       25.83      4.89 o 
   2  13   0       33.13       33.25      5.45 o 
   3  13   0       24.33       36.96      4.88 o 
   4  13   0        8.32       15.01      3.48 o 
   5  13   0        1.81       -0.50      3.07 o 
   6  13   0        5.20        5.12      2.61 o 
   0  14   0       16.39        6.16      6.33 o 
   1  14   0       20.69       24.16      4.63 o 
   2  14   0      158.01      162.11      9.21 o 
   3  14   0       22.07       17.22      4.98 o 
   4  14   0        3.01        1.68      3.75 o 
   5  14   0       20.85       33.36     10.89 o 
   1  15   0       28.50       43.42      6.17 o 
   2  15   0        6.05        7.73      4.46 o 
 -12   1   1       14.01        6.58      2.24 o 
 -11   1   1        0.91        1.19      1.43 o 
 -10   1   1       55.67       44.42      3.06 o 
  -9   1   1       86.13       91.26      5.67 o 
  -8   1   1        1.57        0.77      1.48 o 
  -7   1   1        9.46        6.57      1.61 o 
  -6   1   1      714.89      663.12      5.62 o 
  -5   1   1      115.12      141.12      2.12 o 
  -4   1   1        0.27        0.52      0.87 o 
  -3   1   1     2058.59     1984.52     16.02 o 
  -2   1   1      863.16      824.68      5.95 o 
   1   1   1       46.89       40.37      0.80 o 
   2   1   1     4650.27     4638.49     45.30 o 
   3   1   1      352.59      312.67      2.30 o 
   4   1   1      873.07      902.18      6.43 o 
   5   1   1      682.97      744.33      5.67 o 
   6   1   1      933.43      981.81      8.30 o 
   7   1   1       55.20       76.52      5.13 o 
   8   1   1        0.96       -1.07      1.33 o 
   9   1   1       60.99       58.84      3.19 o 
  10   1   1       40.33       52.27      3.87 o 
  11   1   1        1.45        3.56      5.30 o 
  12   1   1        1.53        4.09      5.68 o 
 -12   2   1        0.11       -3.04      3.04 o 
 -11   2   1        0.02        0.22      1.79 o 
 -10   2   1      117.43      126.38      2.84 o 
  -9   2   1       38.76       46.88      4.94 o 
  -8   2   1       25.47       38.81      3.62 o 
  -7   2   1        1.29        4.63      1.57 o 
  -6   2   1       73.32       86.75      2.24 o 
  -5   2   1       78.50      106.38      2.32 o 
  -4   2   1      342.26      363.25      3.28 o 
  -3   2   1     1157.41     1150.83      9.17 o 
  -2   2   1     2587.39     2477.70     23.34 o 
  -1   2   1     3924.75     3829.58     38.21 o 
   0   2   1      737.10      727.22      6.18 o 
   1   2   1      365.09      360.57      3.79 o 
   2   2   1        9.23       27.38      1.60 o 
   3   2   1       27.64       34.07      2.21 o 
   4   2   1      171.99      170.02      2.34 o 
   5   2   1      856.62      861.58      6.50 o 
   6   2   1      320.53      323.57      3.78 o 
   7   2   1       69.49       72.44      2.48 o 
   8   2   1       39.17       47.88      1.96 o 
   9   2   1        6.03        7.04      1.61 o 
  10   2   1       21.13       17.34      5.00 o 
  11   2   1        6.41        8.02      3.08 o 
  12   2   1       40.70       25.60      5.78 o 
 -12   3   1       16.39       26.35      3.83 o 
 -11   3   1        1.54        0.38      3.37 o 
 -10   3   1        1.10       -1.11      1.41 o 
  -9   3   1       48.47       59.56      3.03 o 
  -8   3   1       95.08      105.72      2.75 o 
  -7   3   1      383.64      367.14      4.39 o 
  -6   3   1       11.48        8.96      1.92 o 
  -5   3   1      509.41      505.63      5.04 o 
  -4   3   1      123.55       97.36      2.04 o 
  -3   3   1      268.12      265.47      3.63 o 
  -2   3   1      244.61      227.81      5.65 o 
  -1   3   1      627.90      631.69      7.26 o 
   0   3   1     2423.43     2403.70     23.08 o 
   1   3   1     4113.16     4171.67     43.03 o 
   2   3   1      165.83      184.23      2.97 o 
   3   3   1      649.58      646.68      5.61 o 
   4   3   1      469.56      452.89      3.92 o 
   5   3   1      759.80      762.15      7.41 o 
   6   3   1       11.45       12.14      1.43 o 
   7   3   1      630.73      637.04      9.40 o 
   8   3   1       57.62       57.01      1.87 o 
   9   3   1        7.88        7.01      1.54 o 
  10   3   1       84.72       83.77      4.51 o 
  11   3   1       70.04       64.03      9.62 o 
 -12   4   1       55.13       68.33     12.21 o 
 -11   4   1       11.84        8.26      4.68 o 
 -10   4   1       11.87        9.84      1.97 o 
  -9   4   1       51.87       62.27      2.05 o 
  -8   4   1      116.19      119.41      3.66 o 
  -7   4   1       26.59       27.57      2.13 o 
  -6   4   1     1010.87     1018.69      8.51 o 
  -5   4   1       17.79       15.99      1.61 o 
  -4   4   1      282.05      322.44      4.47 o 
  -3   4   1     2988.37     3087.05     31.63 o 
  -2   4   1       18.36       11.65      2.02 o 
  -1   4   1     2462.72     2375.71     24.37 o 
   0   4   1     1674.79     1612.33     15.29 o 
   1   4   1     1425.15     1425.08     14.93 o 
   2   4   1       48.60       72.73      2.28 o 
   3   4   1      997.45      930.32      7.85 o 
   4   4   1     2345.60     2379.60     20.54 o 
   5   4   1      167.35      152.48      2.57 o 
   6   4   1      317.30      324.49      4.82 o 
   7   4   1      124.93      114.21      3.20 o 
   8   4   1       10.93        8.90      1.29 o 
   9   4   1       54.93       46.96      3.78 o 
  10   4   1       23.79       24.12      5.12 o 
  11   4   1       83.12       72.45      5.17 o 
 -11   5   1        1.72        2.73      3.64 o 
 -10   5   1      180.96      169.79      3.95 o 
  -9   5   1       10.44       11.34      1.95 o 
  -8   5   1       59.90       49.63      2.42 o 
  -7   5   1       30.52       28.91      2.01 o 
  -6   5   1      100.01      108.31      3.31 o 
  -5   5   1       10.97       15.86      2.63 o 
  -4   5   1      185.60      214.98      6.20 o 
  -3   5   1        5.06        6.73      2.10 o 
  -2   5   1        1.60        0.14      1.50 o 
  -1   5   1      581.07      618.88      7.12 o 
   0   5   1     1722.21     1748.04     17.52 o 
   1   5   1      395.17      382.80      4.68 o 
   2   5   1      362.99      404.96      4.78 o 
   3   5   1       35.67       43.63      2.00 o 
   4   5   1       83.39       91.07      2.12 o 
   5   5   1       64.14       63.78      2.68 o 
   6   5   1      437.30      453.04      5.68 o 
   7   5   1        2.12        0.34      1.34 o 
   8   5   1       32.46       25.66      2.09 o 
   9   5   1        0.51        3.50      3.12 o 
  10   5   1        0.93        0.24      3.16 o 
  11   5   1        4.45        2.51      4.07 o 
 -11   6   1        0.64        1.99      4.26 o 
 -10   6   1       32.21       14.85      4.12 o 
  -9   6   1        2.88        1.60      1.31 o 
  -8   6   1      153.12      159.53      4.67 o 
  -7   6   1        0.05        0.44      1.47 o 
  -6   6   1       30.76       41.79      2.67 o 
  -5   6   1      318.64      323.64      4.46 o 
  -4   6   1       39.66       29.85      3.98 o 
  -3   6   1       57.93       46.59      2.70 o 
  -2   6   1      138.64      112.40      3.57 o 
  -1   6   1      272.74      295.42      4.50 o 
   0   6   1     3107.58     3102.15     33.31 o 
   1   6   1     1572.75     1761.27     18.36 o 
   2   6   1       78.71       83.37      6.10 o 
   3   6   1      219.87      190.13      5.04 o 
   4   6   1       29.35       34.11      2.15 o 
   5   6   1       57.88       65.06      3.03 o 
   6   6   1       42.80       42.88      1.86 o 
   7   6   1      116.36      107.69      2.87 o 
   8   6   1      130.42      123.73      5.05 o 
   9   6   1        9.73        7.63      3.50 o 
  10   6   1        0.02       -2.60      2.75 o 
  11   6   1        3.74       13.77      7.38 o 
 -11   7   1        9.75       11.73      4.22 o 
 -10   7   1        0.01        1.37      3.67 o 
  -9   7   1       10.53        7.33      2.12 o 
  -8   7   1       79.48       80.82      2.53 o 
  -7   7   1       16.33       16.78      1.90 o 
  -6   7   1      211.19      205.97      4.49 o 
  -5   7   1       25.91       35.46      2.25 o 
  -4   7   1      662.96      685.60      9.06 o 
  -3   7   1      156.79      145.08      3.95 o 
  -2   7   1      697.39      718.96      8.55 o 
  -1   7   1        3.03        4.99      2.20 o 
   0   7   1      165.34      174.97      5.16 o 
   1   7   1        0.02        1.92      2.07 o 
   2   7   1       35.75       46.16      4.36 o 
   3   7   1       49.18       66.03      5.60 o 
   4   7   1      321.22      306.78      7.60 o 
   5   7   1      443.05      393.67      7.50 o 
   6   7   1      151.88      138.65      3.79 o 
   7   7   1        0.94       -0.69      1.28 o 
   8   7   1       20.52       21.52      1.59 o 
   9   7   1        1.80       -0.11      2.64 o 
  10   7   1       64.65       66.87      5.25 o 
 -10   8   1       23.03       18.41      3.59 o 
  -9   8   1       79.21       68.73      3.73 o 
  -8   8   1        5.28        3.24      1.53 o 
  -7   8   1        0.25        0.86      1.68 o 
  -6   8   1      203.16      202.46      7.69 o 
  -5   8   1      148.04      147.56      6.00 o 
  -4   8   1      337.53      330.25      7.27 o 
  -3   8   1      212.11      215.78      7.18 o 
  -2   8   1      302.20      289.33      6.04 o 
  -1   8   1     1445.26     1398.38     17.51 o 
   0   8   1        0.02        3.37      2.44 o 
   1   8   1      768.49      745.67      9.42 o 
   2   8   1     1392.52     1301.63     15.42 o 
   3   8   1      343.69      334.70      7.31 o 
   4   8   1      139.71      122.74      4.31 o 
   5   8   1       23.32       23.63      2.77 o 
   6   8   1       66.11       65.15      2.73 o 
   7   8   1      230.48      225.52      4.30 o 
   8   8   1       17.47       13.92      3.15 o 
   9   8   1        0.38        0.83      3.42 o 
  10   8   1        0.87        3.57      3.88 o 
 -10   9   1        8.83        3.96      4.59 o 
  -9   9   1       22.74       40.45      9.65 o 
  -8   9   1       97.12       86.13      4.25 o 
  -7   9   1       37.34       34.42      2.94 o 
  -6   9   1        0.52        1.34      1.70 o 
  -5   9   1      210.03      200.72      7.02 o 
  -4   9   1      681.96      625.20      9.60 o 
  -3   9   1       98.52       88.28      4.05 o 
  -2   9   1        4.88        3.09      2.75 o 
  -1   9   1      166.72      154.71      5.20 o 
   0   9   1        6.93       14.63      3.20 o 
   1   9   1       33.81       54.35      5.14 o 
   2   9   1      859.30      842.53     11.02 o 
   3   9   1      789.31      755.36     10.03 o 
   4   9   1      118.96      128.88      4.67 o 
   5   9   1      174.84      169.28      4.15 o 
   6   9   1      310.58      324.17      5.54 o 
   7   9   1       53.02       50.26      3.18 o 
   8   9   1       26.49       33.42      4.41 o 
   9   9   1        4.55        0.99      2.92 o 
  -9  10   1       44.41       33.94      4.84 o 
  -8  10   1        9.62       10.24      2.35 o 
  -7  10   1       76.49       81.62      3.34 o 
  -6  10   1       99.38       98.78      4.00 o 
  -5  10   1       55.60       54.23      3.81 o 
  -4  10   1        1.12       -1.70      2.36 o 
  -3  10   1       61.97       56.65      4.50 o 
  -2  10   1      458.79      449.64     11.32 o 
  -1  10   1       24.32       20.41      4.03 o 
   0  10   1      182.66      160.94      8.86 o 
   1  10   1      501.91      479.32      9.42 o 
   2  10   1        0.11        4.03      3.38 o 
   3  10   1       17.30       19.40      2.88 o 
   4  10   1        0.07       -0.02      2.27 o 
   5  10   1        0.51        2.00      2.07 o 
   6  10   1        0.24       -0.18      1.81 o 
   7  10   1        0.05        1.19      1.73 o 
   8  10   1       60.63       62.56      5.46 o 
   9  10   1        8.41        4.25      5.74 o 
  -8  11   1       33.09       30.75      2.87 o 
  -7  11   1        3.43        5.35      2.40 o 
  -6  11   1        4.90        7.94      2.67 o 
  -5  11   1       16.07       12.00      4.93 o 
  -4  11   1      102.83      106.68      4.60 o 
  -3  11   1        1.49        1.18      2.56 o 
  -2  11   1       18.01       13.82      5.55 o 
  -1  11   1       16.79       20.27      3.72 o 
   0  11   1        0.51        0.41      2.49 o 
   1  11   1       47.94       67.06      4.78 o 
   2  11   1      171.65      175.60      9.34 o 
   3  11   1        1.76        5.44      2.64 o 
   4  11   1        3.05        4.45      3.48 o 
   5  11   1        3.65        3.10      3.55 o 
   6  11   1       70.61       81.71      6.04 o 
   7  11   1        0.12        2.31      2.08 o 
   8  11   1        0.10       11.32      4.32 o 
  -7  12   1       59.50       64.33      4.84 o 
  -6  12   1        6.33        4.39      2.66 o 
  -5  12   1        0.08       -0.94      4.16 o 
  -4  12   1       30.22       31.86      4.20 o 
  -3  12   1       15.82       13.13      3.97 o 
  -2  12   1        2.74        0.90      2.90 o 
  -1  12   1        3.61        1.25      3.55 o 
   0  12   1       18.98       10.26      3.27 o 
   1  12   1      266.12      251.70      6.89 o 
   2  12   1       33.02       58.01      4.76 o 
   3  12   1       14.85       12.75      3.52 o 
   4  12   1      124.01      124.45      4.69 o 
   5  12   1       61.91       71.93      3.85 o 
   6  12   1        0.98        2.48      2.79 o 
   7  12   1        3.50        4.22      3.85 o 
  -6  13   1        5.08        1.84      2.57 o 
  -5  13   1      147.24      141.47      7.12 o 
  -4  13   1        1.01        3.97      3.17 o 
  -3  13   1        0.02        1.13      3.31 o 
  -2  13   1      125.25      105.32      6.50 o 
  -1  13   1        2.83        2.36      3.20 o 
   0  13   1       21.66       19.84      4.15 o 
   1  13   1       16.80       12.05      4.05 o 
   2  13   1       22.54       17.91      4.50 o 
   3  13   1       51.48       46.91      5.09 o 
   4  13   1       53.98       50.05      4.73 o 
   5  13   1        0.80        1.76      3.23 o 
   6  13   1       50.19       48.70      3.92 o 
  -5  14   1        0.78        5.90      4.84 o 
  -4  14   1       16.20       14.03      4.40 o 
  -3  14   1      108.63      127.12      8.05 o 
  -2  14   1       47.64       46.55      5.80 o 
  -1  14   1       21.59       17.71      5.00 o 
   0  14   1       15.09       15.17      4.04 o 
   1  14   1       48.96       45.82      5.29 o 
   2  14   1       69.21       65.56      7.33 o 
   3  14   1        1.55        3.06      3.47 o 
   4  14   1        6.73        7.27      3.59 o 
  -2  15   1       18.34       18.67      5.52 o 
  -1  15   1        3.10        3.91      4.21 o 
   0  15   1        5.91        7.42      4.37 o 
   1  15   1       15.80       16.11      4.75 o 
   2  15   1        0.38        0.26      3.43 o 
 -12   0   2       32.21       42.62      5.21 o 
 -11   0   2       27.64       24.88      3.00 o 
 -10   0   2       87.93       96.73      3.78 o 
  -9   0   2      385.82      392.10      9.83 o 
  -8   0   2      593.36      599.85     15.57 o 
  -7   0   2       24.61       19.32      2.24 o 
  -6   0   2     2191.27     2255.83     26.37 o 
  -5   0   2     2492.31     2734.77     39.17 o 
  -4   0   2      614.85      624.37      8.05 o 
  -3   0   2     6437.43     6641.55    149.99 o 
  -2   0   2    43858.32    37979.77   1420.94 o 
   1   0   2     1008.15      974.49     12.94 o 
   2   0   2     6548.80     6803.08     75.89 o 
   3   0   2     2440.92     2443.60     22.66 o 
   4   0   2     3065.73     2992.38     29.45 o 
   5   0   2      105.40      125.45      3.37 o 
   6   0   2       68.28       70.02      3.44 o 
   7   0   2        0.07        1.54      1.44 o 
   8   0   2      144.15      135.14      3.32 o 
   9   0   2       57.42       60.58      4.82 o 
  10   0   2        1.68        2.83      2.25 o 
  11   0   2       19.62       23.74      7.47 o 
 -12   1   2        0.21       -0.07      2.03 o 
 -11   1   2        4.00        1.36      1.52 o 
 -10   1   2       23.83       29.40      2.28 o 
  -9   1   2       90.01       85.47      2.75 o 
  -8   1   2      649.78      650.48      7.58 o 
  -7   1   2      740.73      711.78      7.33 o 
  -6   1   2      646.67      637.37     10.09 o 
  -5   1   2       12.60        6.27      1.26 o 
  -4   1   2     1392.59     1404.31     12.93 o 
  -3   1   2    12695.46    13082.98    157.21 o 
  -2   1   2     2076.89     2028.43     26.97 o 
  -1   1   2       23.52       34.40      1.14 o 
   0   1   2     8963.53     8884.47     93.32 o 
   1   1   2    11863.39    10939.79    338.00 o 
   2   1   2     3046.26     2904.14     24.09 o 
   3   1   2      320.46      292.34      5.57 o 
   4   1   2     1954.45     2013.11     13.26 o 
   5   1   2     2249.96     2326.58     17.40 o 
   6   1   2      200.83      197.34      2.17 o 
   7   1   2      313.58      300.35      6.90 o 
   8   1   2      128.64      125.74      2.47 o 
   9   1   2       32.72       35.07      1.93 o 
  10   1   2       16.26       18.96      3.37 o 
  11   1   2       41.23       50.28     12.58 o 
 -12   2   2       23.62       24.63      3.91 o 
 -11   2   2        1.33        5.24      1.78 o 
 -10   2   2      152.43      148.53      5.64 o 
  -9   2   2        1.22        2.22      1.38 o 
  -8   2   2       54.69       55.69      3.17 o 
  -7   2   2      152.08      154.46      3.26 o 
  -6   2   2      373.94      413.75      4.11 o 
  -5   2   2      818.09      872.62      8.79 o 
  -4   2   2      586.64      652.62      5.58 o 
  -3   2   2      309.54      343.01      3.97 o 
  -2   2   2     7078.66     7336.38     86.44 o 
  -1   2   2     5499.21     5700.06     61.86 o 
   0   2   2     9045.24     9270.68    112.60 o 
   1   2   2    18820.82    18686.52    248.01 o 
   2   2   2      300.53      254.68      5.87 o 
   3   2   2      952.03      928.73      8.46 o 
   4   2   2        2.61        0.47      0.78 o 
   5   2   2      296.97      304.40      4.60 o 
   6   2   2       45.93       51.89      1.22 o 
   7   2   2      375.18      383.27      3.56 o 
   8   2   2       89.15       82.12      2.92 o 
   9   2   2        3.32        3.75      0.89 o 
  10   2   2        2.34        2.03      2.65 o 
  11   2   2        8.28        8.52      5.80 o 
 -12   3   2        3.83        0.68      4.88 o 
 -11   3   2        1.74        3.49      1.73 o 
 -10   3   2        0.30       -1.60      2.06 o 
  -9   3   2        0.76       -0.27      1.18 o 
  -8   3   2      363.59      345.85      4.52 o 
  -7   3   2     1262.30     1236.83     13.50 o 
  -6   3   2      243.46      229.45      5.27 o 
  -5   3   2      249.25      285.93      3.36 o 
  -4   3   2     1358.84     1346.00     11.31 o 
  -3   3   2      117.72      118.19      2.08 o 
  -2   3   2      260.80      294.52      4.39 o 
  -1   3   2      115.38      109.87      3.13 o 
   0   3   2      729.73      670.65      7.13 o 
   1   3   2     9137.41     9361.07    114.48 o 
   2   3   2     2780.83     2926.44     27.66 o 
   3   3   2      100.57       95.44      2.64 o 
   4   3   2     1358.19     1392.71     11.65 o 
   5   3   2        0.25        0.68      0.46 o 
   6   3   2       55.39       52.64      2.42 o 
   7   3   2     1613.64     1576.10     30.81 o 
   8   3   2       48.05       47.62      3.27 o 
   9   3   2       77.51       88.27      4.10 o 
  10   3   2        8.36        9.75      6.44 o 
  11   3   2       10.43       10.77      3.69 o 
 -12   4   2       17.58       12.60      9.72 o 
 -11   4   2       30.95       49.04      5.18 o 
 -10   4   2        8.92       11.71      2.65 o 
  -9   4   2       70.17       70.60      3.78 o 
  -8   4   2        2.55        2.54      1.55 o 
  -7   4   2       42.40       39.77      2.73 o 
  -6   4   2       46.09       41.88      2.00 o 
  -5   4   2      995.84     1037.33      9.33 o 
  -4   4   2     1095.80     1170.40     10.99 o 
  -3   4   2      728.63      688.86      8.84 o 
  -2   4   2      706.61      683.82      7.59 o 
  -1   4   2     1519.67     1488.33     14.23 o 
   0   4   2      749.65      791.67      9.34 o 
   1   4   2       50.01       53.42      2.50 o 
   2   4   2     4451.35     4574.96     48.33 o 
   3   4   2     1446.92     1444.07     11.84 o 
   4   4   2       80.61       83.98      2.82 o 
   5   4   2       93.70       90.00      3.34 o 
   6   4   2       75.67       75.17      6.33 o 
   7   4   2       13.11       13.41      3.12 o 
   8   4   2        2.53       -0.23      2.05 o 
   9   4   2      203.72      187.20      6.08 o 
  10   4   2       92.47       94.21      5.56 o 
  11   4   2       69.56       83.14      8.84 o 
 -12   5   2       36.21       52.85      7.86 o 
 -11   5   2        5.06        5.91      5.27 o 
 -10   5   2      119.08      121.25      4.08 o 
  -9   5   2      202.07      208.88      4.54 o 
  -8   5   2       59.41       63.11      2.90 o 
  -7   5   2      366.00      370.81      4.85 o 
  -6   5   2     3271.71     3240.85     34.37 o 
  -5   5   2      144.03      122.98      2.56 o 
  -4   5   2        9.19       15.10      2.27 o 
  -3   5   2     1252.44     1192.70     12.66 o 
  -2   5   2      264.67      229.97      4.53 o 
  -1   5   2      410.05      357.65      5.11 o 
   0   5   2      358.31      393.52      5.20 o 
   1   5   2     4225.32     4372.16     47.55 o 
   2   5   2     2692.63     2803.35     27.96 o 
   3   5   2     3519.09     3511.49     38.60 o 
   4   5   2      260.91      241.46      2.70 o 
   5   5   2      126.68      115.34      2.66 o 
   6   5   2     1706.09     1671.30     16.89 o 
   7   5   2      100.56      102.66      3.74 o 
   8   5   2      113.48      123.11      7.01 o 
   9   5   2      362.28      343.53     16.12 o 
  10   5   2      120.44      123.99      5.41 o 
  11   5   2       10.61       12.40      4.02 o 
 -11   6   2        2.51        0.49      2.77 o 
 -10   6   2        0.95        1.89      1.61 o 
  -9   6   2        7.34        5.55      2.00 o 
  -8   6   2       18.84       17.68      2.27 o 
  -7   6   2        0.01        1.12      1.61 o 
  -6   6   2       89.71       72.24      2.74 o 
  -5   6   2      301.63      306.38      4.85 o 
  -4   6   2       90.07      110.50      4.48 o 
  -3   6   2       43.27       44.98      2.57 o 
  -2   6   2      116.81      110.60      3.40 o 
  -1   6   2      173.45      141.47      3.61 o 
   0   6   2      717.92      689.66     10.46 o 
   1   6   2     3761.01     4034.89     43.88 o 
   2   6   2     1190.48     1220.98     13.23 o 
   3   6   2      316.83      316.36      4.13 o 
   4   6   2       23.61       22.56      1.76 o 
   5   6   2       73.83       72.36      2.79 o 
   6   6   2        9.12       16.06      2.14 o 
   7   6   2      173.38      158.91     12.28 o 
   8   6   2       58.57       59.99      5.19 o 
   9   6   2       87.97       81.28     10.00 o 
  10   6   2       38.90       39.65      4.43 o 
 -11   7   2      116.79      113.39     20.22 o 
 -10   7   2        0.01        0.55      1.72 o 
  -9   7   2      217.81      218.23      5.87 o 
  -8   7   2       75.32       80.02      4.75 o 
  -7   7   2       80.87       74.57      3.94 o 
  -6   7   2      186.41      177.84      3.85 o 
  -5   7   2      297.33      269.40      4.26 o 
  -4   7   2       29.40       29.31      3.68 o 
  -3   7   2      152.33      174.33      4.88 o 
  -2   7   2      124.41      121.76      4.96 o 
  -1   7   2      306.59      299.77      7.22 o 
   0   7   2      264.17      279.38      7.41 o 
   1   7   2        0.11        0.59      2.02 o 
   2   7   2       13.23       14.04      2.73 o 
   3   7   2      153.06      139.49      3.65 o 
   4   7   2      561.27      573.00      7.28 o 
   5   7   2       81.85       87.22      6.71 o 
   6   7   2      292.91      288.06      5.36 o 
   7   7   2       23.73       25.62      4.07 o 
   8   7   2      280.02      298.02      7.44 o 
   9   7   2        2.97        5.19      2.85 o 
  10   7   2        7.59       17.87      4.13 o 
 -10   8   2       24.53       22.57      3.38 o 
  -9   8   2        0.09       -1.05      1.77 o 
  -8   8   2        0.28        0.72      2.03 o 
  -7   8   2       59.90       58.95      5.77 o 
  -6   8   2       17.09       24.96      2.79 o 
  -5   8   2       63.14       68.20      4.88 o 
  -4   8   2      115.22      117.17      4.91 o 
  -3   8   2        0.59        0.14      2.43 o 
  -2   8   2      392.66      407.86      6.68 o 
  -1   8   2      359.40      392.62      7.53 o 
   0   8   2       96.19       76.50      4.75 o 
   1   8   2       24.12       28.09      3.24 o 
   2   8   2        4.09        4.92      2.42 o 
   3   8   2       29.86       29.50      3.73 o 
   4   8   2       95.08       81.03      4.38 o 
   5   8   2       62.10       66.54      2.96 o 
   6   8   2      136.90      120.58      3.28 o 
   7   8   2       88.18       88.71      2.47 o 
   8   8   2       14.86       10.88      3.18 o 
   9   8   2       33.67       34.61      7.92 o 
  10   8   2       26.28       18.66     12.31 o 
 -10   9   2        0.00        1.33      3.70 o 
  -9   9   2       28.29       29.00      2.81 o 
  -8   9   2      165.22      165.72      7.62 o 
  -7   9   2       74.63       82.89      3.80 o 
  -6   9   2      100.02       96.52      4.13 o 
  -5   9   2      198.12      197.76      5.01 o 
  -4   9   2     1138.76     1084.84     16.00 o 
  -3   9   2        5.02        5.98      3.00 o 
  -2   9   2       58.99       62.95      4.31 o 
  -1   9   2      505.94      465.85      9.24 o 
   0   9   2       94.57       86.47      5.17 o 
   1   9   2      351.69      307.38      8.28 o 
   2   9   2      132.55      139.24      4.76 o 
   3   9   2        0.08        0.69      2.36 o 
   4   9   2     1715.32     1622.43     19.25 o 
   5   9   2      153.43      151.99      3.35 o 
   6   9   2       35.06       48.30      2.69 o 
   7   9   2        9.22        8.40      1.37 o 
   8   9   2       29.55       30.75      5.45 o 
   9   9   2        5.78        5.68      3.55 o 
  -9  10   2       45.88       50.18      5.73 o 
  -8  10   2       33.30       34.74      2.54 o 
  -7  10   2      110.97      128.11      5.57 o 
  -6  10   2      168.37      166.03      4.52 o 
  -5  10   2       93.93       87.58      3.98 o 
  -4  10   2      148.36      139.55      6.82 o 
  -3  10   2      309.46      342.04      6.83 o 
  -2  10   2       51.56       42.16      4.12 o 
  -1  10   2     1286.51     1213.65     16.52 o 
   0  10   2      511.50      528.76      9.05 o 
   1  10   2        5.97        5.92      2.69 o 
   2  10   2       52.26       47.47      3.81 o 
   3  10   2      940.38      956.19     13.65 o 
   4  10   2       75.88       93.27      5.99 o 
   5  10   2        0.80        1.37      2.33 o 
   6  10   2        0.96        1.85      1.60 o 
   7  10   2        3.11        2.54      1.97 o 
   8  10   2       48.38       48.71      6.33 o 
  -8  11   2       69.29       64.13      3.83 o 
  -7  11   2       69.22       76.22      3.58 o 
  -6  11   2        0.51        0.37      2.23 o 
  -5  11   2       21.44       34.87      6.77 o 
  -4  11   2       35.93       49.45      4.00 o 
  -3  11   2      243.93      208.50      6.33 o 
  -2  11   2      542.63      512.29      8.90 o 
  -1  11   2      148.13      129.86      5.41 o 
   0  11   2       54.69       41.53      4.65 o 
   1  11   2       50.14       46.84      6.58 o 
   2  11   2       10.18        9.31      3.19 o 
   3  11   2       18.34       11.97      2.79 o 
   4  11   2        6.90        5.51      3.06 o 
   5  11   2       35.40       35.13      2.97 o 
   6  11   2       74.32       80.40      4.72 o 
   7  11   2      142.94      156.37      7.13 o 
   8  11   2        3.23       -0.34      3.29 o 
  -8  12   2        0.04       -0.04      2.00 o 
  -7  12   2        2.70       -0.18      2.99 o 
  -6  12   2        3.93        4.41      2.74 o 
  -5  12   2        0.04        0.75      4.12 o 
  -4  12   2        2.61        4.07      3.24 o 
  -3  12   2       43.18       47.03      4.23 o 
  -2  12   2      102.26      109.20      9.78 o 
  -1  12   2       43.36       53.28      4.26 o 
   0  12   2       11.07       12.41      3.59 o 
   1  12   2       36.21       32.38      4.22 o 
   2  12   2       22.45       24.57      3.73 o 
   3  12   2        2.72       -0.77      2.45 o 
   4  12   2       44.45       46.33      8.48 o 
   5  12   2       15.50       16.94      3.13 o 
   6  12   2       26.45       25.82      3.57 o 
   7  12   2        0.51       -0.95      3.82 o 
  -6  13   2        5.99        4.78      2.95 o 
  -5  13   2        0.10        4.78      3.61 o 
  -4  13   2        0.48        1.85      4.59 o 
  -3  13   2       45.69       42.91      5.74 o 
  -2  13   2        4.69        3.44      3.68 o 
  -1  13   2        4.80        1.21      3.33 o 
   0  13   2        5.16        6.14      3.37 o 
   1  13   2        9.22       12.63      3.57 o 
   2  13   2       14.15       15.78      4.12 o 
   3  13   2       11.39       -0.21      3.86 o 
   4  13   2       62.13       84.33      5.17 o 
   5  13   2        5.21        8.34      3.21 o 
  -5  14   2        1.66        2.03      3.36 o 
  -4  14   2       16.42       14.49      4.46 o 
  -3  14   2       17.69       11.27      4.46 o 
  -2  14   2      161.98      151.98     12.48 o 
  -1  14   2       46.90       51.51      5.38 o 
   0  14   2       17.28       16.69      4.06 o 
   1  14   2       75.64       96.62      6.60 o 
   2  14   2       12.72       14.28      4.29 o 
   3  14   2        7.17        9.15      3.54 o 
   4  14   2       17.51       14.34      3.81 o 
  -2  15   2        9.55       18.49      4.50 o 
  -1  15   2        2.27        1.28      3.62 o 
   0  15   2        7.64        8.28      4.40 o 
   1  15   2        0.34       -0.93      3.98 o 
 -12   1   3        1.54        1.24      2.09 o 
 -11   1   3       59.53       56.38      3.08 o 
 -10   1   3       10.59       14.13      1.87 o 
  -9   1   3      650.70      651.61      6.76 o 
  -8   1   3       23.33       28.01      1.95 o 
  -7   1   3       97.05      102.06      2.70 o 
  -6   1   3      171.19      145.23      3.17 o 
  -5   1   3      233.82      250.22      3.53 o 
  -4   1   3      409.98      401.67      5.26 o 
  -3   1   3       45.75       32.78      1.05 o 
  -2   1   3     4461.82     4524.50     67.26 o 
  -1   1   3     1113.14     1089.06      9.35 o 
   0   1   3    16616.73    16657.17    212.59 o 
   1   1   3     9626.45     9673.30     90.61 o 
   2   1   3     2391.47     2414.23     18.91 o 
   3   1   3      186.05      155.78      2.46 o 
   4   1   3        2.31        5.91      0.68 o 
   5   1   3        1.24        1.27      0.68 o 
   6   1   3     1201.01     1177.15      8.29 o 
   7   1   3       75.30       75.14      3.47 o 
   8   1   3       21.67       27.67      1.19 o 
   9   1   3       35.47       30.20      2.18 o 
  10   1   3       28.29       56.97     10.35 o 
  11   1   3        0.44        4.79      8.35 o 
 -12   2   3       10.62        7.75      2.11 o 
 -11   2   3       19.63       19.79      3.88 o 
 -10   2   3      124.05      133.67      3.83 o 
  -9   2   3      104.55       96.02      4.16 o 
  -8   2   3       67.92       60.59      3.06 o 
  -7   2   3       47.54       48.95      2.15 o 
  -6   2   3      130.48      134.43      2.31 o 
  -5   2   3     1236.96     1131.09     10.74 o 
  -4   2   3        7.29        5.86      0.98 o 
  -3   2   3     8156.16     8483.75     91.11 o 
  -2   2   3      358.87      322.90      4.70 o 
  -1   2   3       37.33       36.84      5.69 o 
   0   2   3     1327.99     1286.06     11.01 o 
   1   2   3        0.21        0.43      0.94 o 
   2   2   3     1618.87     1514.84     15.02 o 
   3   2   3     1150.16     1122.72      9.90 o 
   4   2   3      805.60      873.74      8.41 o 
   5   2   3      377.10      370.26      5.27 o 
   6   2   3       86.83       78.48      3.02 o 
   7   2   3       62.16       84.27      7.14 o 
   8   2   3       42.73       46.91      3.36 o 
   9   2   3        2.42       -0.72      2.10 o 
  10   2   3      121.63      117.38      6.32 o 
  11   2   3       22.97       30.54      6.18 o 
 -12   3   3       10.88       10.56      4.50 o 
 -11   3   3       11.83        6.59      3.15 o 
 -10   3   3       17.49       12.68      2.61 o 
  -9   3   3       11.14        8.63      2.19 o 
  -8   3   3      106.71      119.87      3.20 o 
  -7   3   3      420.14      411.44      7.25 o 
  -6   3   3      238.78      256.58      4.46 o 
  -5   3   3       51.47       42.52      2.21 o 
  -4   3   3     3602.91     3712.74     34.27 o 
  -3   3   3      234.21      264.59      4.76 o 
  -2   3   3      945.01      974.40      9.59 o 
  -1   3   3     1582.27     1583.46     22.18 o 
   0   3   3     3470.09     3689.71     37.92 o 
   1   3   3       42.79       43.86      2.02 o 
   2   3   3      750.73      759.44      5.59 o 
   3   3   3      182.81      206.57      3.67 o 
   4   3   3      501.08      497.50      6.06 o 
   5   3   3      759.24      782.91      9.17 o 
   6   3   3        2.70        2.06      2.67 o 
   7   3   3       64.61       54.23      3.26 o 
   8   3   3      386.03      394.37      7.66 o 
   9   3   3      355.29      364.01     12.98 o 
  10   3   3        1.14       -1.09      3.00 o 
  11   3   3        7.19        0.24      6.64 o 
 -12   4   3        8.60        6.59      9.28 o 
 -11   4   3       55.13       51.08      2.72 o 
 -10   4   3        0.00        0.31      1.91 o 
  -9   4   3       18.61       20.27      4.62 o 
  -8   4   3       43.30       40.35      3.07 o 
  -7   4   3       12.93       15.02      2.60 o 
  -6   4   3      137.59      133.00      4.24 o 
  -5   4   3       51.12       39.01      2.37 o 
  -4   4   3      290.12      262.04      4.76 o 
  -3   4   3      362.30      352.27      5.64 o 
  -2   4   3        7.24        0.22      1.66 o 
  -1   4   3     1634.18     1666.80     16.00 o 
   0   4   3      226.14      195.50      3.33 o 
   1   4   3      114.89      103.87      2.40 o 
   2   4   3      763.54      853.10      7.86 o 
   3   4   3      842.17      851.54      6.91 o 
   4   4   3       96.68       90.17      3.01 o 
   5   4   3       20.04       21.50      3.85 o 
   6   4   3       33.46       49.09      6.80 o 
   7   4   3      135.41      134.24      7.01 o 
   8   4   3        0.08        1.82      2.49 o 
   9   4   3      100.91      112.72      3.84 o 
  10   4   3       16.88       13.57      3.31 o 
  11   4   3       14.03       10.31      6.45 o 
 -12   5   3       17.68        6.79      6.15 o 
 -11   5   3        4.64        6.59      4.55 o 
 -10   5   3        1.39       -0.14      1.51 o 
  -9   5   3       13.53       10.85      2.08 o 
  -8   5   3       94.62       91.81      3.09 o 
  -7   5   3      179.16      185.58      5.64 o 
  -6   5   3      597.15      600.85      7.09 o 
  -5   5   3       63.97       76.78      2.18 o 
  -4   5   3       14.65       24.18      4.41 o 
  -3   5   3      623.42      701.04      7.99 o 
  -2   5   3     2336.17     2395.75     25.12 o 
  -1   5   3      228.20      225.39      3.84 o 
   0   5   3       25.71       19.82      2.79 o 
   1   5   3     1080.12     1154.99     11.75 o 
   2   5   3     1316.98     1501.84     16.99 o 
   3   5   3      300.42      314.33      3.28 o 
   4   5   3       34.83       40.10      2.29 o 
   5   5   3        3.63        2.22      1.58 o 
   6   5   3        0.13        1.64      2.43 o 
   7   5   3       59.55       65.59      3.70 o 
   8   5   3       79.91       78.54      3.59 o 
   9   5   3        4.39        4.51      2.97 o 
  10   5   3        1.04        2.47      2.41 o 
 -11   6   3        0.28       -0.15      5.13 o 
 -10   6   3       25.08       29.45      2.62 o 
  -9   6   3       11.76       12.79      2.32 o 
  -8   6   3       10.23       10.97      2.00 o 
  -7   6   3       37.14       40.50      2.96 o 
  -6   6   3      260.00      273.17      4.24 o 
  -5   6   3      989.51      979.41     10.36 o 
  -4   6   3      228.46      256.29      5.01 o 
  -3   6   3     2995.27     3023.95     33.64 o 
  -2   6   3        3.13        6.50      2.22 o 
  -1   6   3     1770.08     1856.35     20.54 o 
   0   6   3       67.90       34.04      2.53 o 
   1   6   3      194.51      177.26      7.10 o 
   2   6   3        2.51        1.04      1.55 o 
   3   6   3      301.32      278.20      4.05 o 
   4   6   3      247.11      235.30      3.48 o 
   5   6   3      791.09      774.66      6.80 o 
   6   6   3        0.13       -0.91      2.23 o 
   7   6   3      713.71      720.52     10.82 o 
   8   6   3       11.82       15.30      3.64 o 
   9   6   3        3.40        4.94      4.09 o 
  10   6   3        5.11        5.50      3.36 o 
 -11   7   3       37.62       31.75      5.01 o 
 -10   7   3       52.63       59.64      4.08 o 
  -9   7   3       33.20       33.81      4.80 o 
  -8   7   3       14.35       15.00      2.40 o 
  -7   7   3        5.84        7.01      1.86 o 
  -6   7   3      572.28      571.84      7.75 o 
  -5   7   3       25.77       26.72      3.01 o 
  -4   7   3      921.59      945.53     12.98 o 
  -3   7   3      329.60      329.41      6.07 o 
  -2   7   3       13.20       20.16      3.05 o 
  -1   7   3        2.80        6.54      2.34 o 
   0   7   3      604.89      627.87      8.25 o 
   1   7   3       88.88       71.19      4.70 o 
   2   7   3        1.79        4.31      1.68 o 
   3   7   3      269.70      245.59      3.93 o 
   4   7   3      654.70      609.07      6.26 o 
   5   7   3       87.26       86.00      2.22 o 
   6   7   3       15.62       17.94      1.20 o 
   7   7   3        3.61        3.75      3.34 o 
   8   7   3       95.63      101.14      4.97 o 
   9   7   3      129.16      142.05      6.98 o 
  10   7   3        6.77       12.74      5.79 o 
 -11   8   3       16.40       17.73      8.11 o 
 -10   8   3       22.44       24.70      2.90 o 
  -9   8   3        7.92        4.16      1.81 o 
  -8   8   3       24.68       24.81      2.62 o 
  -7   8   3      106.24      114.66      3.18 o 
  -6   8   3      169.01      167.10      3.83 o 
  -5   8   3       16.22       15.80      3.19 o 
  -4   8   3        1.86        7.08      2.85 o 
  -3   8   3      496.19      468.30      8.01 o 
  -2   8   3      458.23      421.63      7.97 o 
  -1   8   3     1519.16     1466.40     16.82 o 
   0   8   3      107.80       88.60      3.84 o 
   1   8   3      453.80      494.37     10.08 o 
   2   8   3       55.34       62.22      3.02 o 
   3   8   3       75.33       68.97      6.24 o 
   4   8   3      126.20      125.25      7.17 o 
   5   8   3        0.07        2.07      1.39 o 
   6   8   3       17.61       11.02      1.82 o 
   7   8   3        0.43        1.18      3.13 o 
   8   8   3       20.36       18.75      3.93 o 
   9   8   3        0.74       -1.02      3.09 o 
 -10   9   3        0.12       -2.87      2.87 o 
  -9   9   3       32.46       33.34      4.35 o 
  -8   9   3        5.62        4.86      2.29 o 
  -7   9   3        3.89        3.36      2.40 o 
  -6   9   3      246.51      239.73      6.38 o 
  -5   9   3      834.32      793.74     11.76 o 
  -4   9   3       58.02       76.51      4.09 o 
  -3   9   3      212.19      197.03      6.47 o 
  -2   9   3     1095.31     1089.57     16.89 o 
  -1   9   3        1.12        1.56      2.80 o 
   0   9   3      465.39      496.28      8.41 o 
   1   9   3      149.99      132.89      4.84 o 
   2   9   3       32.05       39.53      5.99 o 
   3   9   3       58.27       51.88      2.89 o 
   4   9   3       21.86       16.36      3.31 o 
   5   9   3      194.55      175.15      4.99 o 
   6   9   3       64.98       74.65      2.95 o 
   7   9   3        4.47       14.31      4.75 o 
   8   9   3       13.33       14.22      3.99 o 
   9   9   3        0.01        1.46      3.97 o 
  -9  10   3        1.64        2.03      2.36 o 
  -8  10   3       42.64       41.85      2.70 o 
  -7  10   3       36.60       32.33      4.71 o 
  -6  10   3       23.70       18.84      2.73 o 
  -5  10   3        1.19        3.97      2.73 o 
  -4  10   3      221.73      203.95      7.15 o 
  -3  10   3        0.48        3.44      3.15 o 
  -2  10   3       11.46        6.30      3.42 o 
  -1  10   3      342.14      336.07      9.44 o 
   0  10   3      813.82      754.75     11.32 o 
   1  10   3       10.97       13.01      3.49 o 
   2  10   3       93.76       86.25      4.62 o 
   3  10   3        6.87        6.89      3.23 o 
   4  10   3      253.21      234.09      6.17 o 
   5  10   3        9.56        8.03      2.11 o 
   6  10   3       40.94       43.71      3.85 o 
   7  10   3        0.03       -1.78      3.83 o 
   8  10   3       16.01        8.52      5.45 o 
  -9  11   3       13.24       11.46      2.40 o 
  -8  11   3        0.01       -0.73      2.38 o 
  -7  11   3        4.65        2.35      2.50 o 
  -6  11   3        1.92        6.40      3.02 o 
  -5  11   3        0.28        0.39      2.74 o 
  -4  11   3        6.06        4.80      3.90 o 
  -3  11   3       92.48       77.33      5.44 o 
  -2  11   3      161.87      177.43      6.97 o 
  -1  11   3       43.93       39.46      4.66 o 
   0  11   3       28.62       30.35      6.22 o 
   1  11   3       35.91       39.37      3.51 o 
   2  11   3       24.38       14.52      3.13 o 
   3  11   3       59.72       68.65      4.04 o 
   4  11   3       11.86       11.01      2.85 o 
   5  11   3        0.47       -0.68      2.02 o 
   6  11   3        3.22        1.46      2.47 o 
   7  11   3       13.21       20.32      4.77 o 
  -8  12   3        0.84        1.24      2.18 o 
  -7  12   3       12.45        9.56      2.89 o 
  -6  12   3       23.23       15.72      2.70 o 
  -5  12   3       10.09       12.81      3.61 o 
  -4  12   3        0.42        4.25      3.47 o 
  -3  12   3       17.59       19.31      6.40 o 
  -2  12   3      127.37      132.74      6.85 o 
  -1  12   3      112.13      112.45     12.84 o 
   0  12   3       59.57       62.98      7.21 o 
   1  12   3        5.15        4.84      3.62 o 
   2  12   3        7.68       12.52      3.52 o 
   3  12   3       77.50       82.28      4.32 o 
   4  12   3       36.61       33.93      3.81 o 
   5  12   3       16.99       23.83      3.67 o 
   6  12   3       13.59       13.23      4.26 o 
  -7  13   3       67.82       65.39      9.01 o 
  -6  13   3        0.12       -0.39      3.54 o 
  -5  13   3        7.59        7.00      4.80 o 
  -4  13   3       37.65       43.99      4.43 o 
  -3  13   3       83.07       78.89      8.04 o 
  -2  13   3        3.47        5.04      3.85 o 
  -1  13   3       50.15       61.34      4.71 o 
   0  13   3       38.47       46.96      4.41 o 
   1  13   3       56.01       61.53      8.11 o 
   2  13   3      126.10      115.51      6.14 o 
   3  13   3      183.09      175.25      6.45 o 
   4  13   3       40.15       43.16      5.76 o 
   5  13   3      249.04      249.00      6.55 o 
  -5  14   3       20.86       11.43      4.00 o 
  -4  14   3        1.28       -0.39      3.98 o 
  -3  14   3        4.57       11.53      4.28 o 
  -2  14   3        1.03       -0.76      3.94 o 
  -1  14   3        1.56        6.62      3.75 o 
   0  14   3       66.94       76.54      5.81 o 
   1  14   3       83.06       87.51      5.90 o 
   2  14   3       67.22       66.60      9.47 o 
   3  14   3       12.77       14.29      4.33 o 
  -2  15   3        8.75       11.81      4.77 o 
  -1  15   3       39.96       36.65      7.87 o 
   0  15   3       10.82       11.90      4.24 o 
 -13   0   4        0.44       -1.24      2.42 o 
 -12   0   4       95.47      105.95      6.07 o 
 -11   0   4       73.84       87.71      4.03 o 
 -10   0   4      196.29      176.15      8.21 o 
  -9   0   4       95.50      119.11      3.82 o 
  -8   0   4       11.08       12.38      2.40 o 
  -7   0   4      436.55      422.68      5.96 o 
  -6   0   4       17.06       14.33      2.13 o 
  -5   0   4     6579.12     7140.55    119.00 o 
  -4   0   4     4125.39     4152.16     88.55 o 
  -3   0   4    21948.14    22338.55    718.07 o 
  -2   0   4      115.89      126.84      8.82 o 
  -1   0   4      446.35      485.90      5.82 o 
   0   0   4    34006.15    30074.49    525.26 o 
   1   0   4        5.28       14.74      1.30 o 
   2   0   4      667.28      769.78      7.07 o 
   3   0   4     4381.24     4562.21     76.47 o 
   4   0   4       12.01        5.31      1.21 o 
   5   0   4      205.34      227.31      3.18 o 
   6   0   4       16.90       11.63      1.36 o 
   7   0   4      105.29      100.16      2.44 o 
   8   0   4      376.50      352.01      4.75 o 
   9   0   4        0.10        0.59      5.62 o 
  10   0   4       24.48       27.11      8.21 o 
  11   0   4       43.41       60.71     10.11 o 
 -13   1   4        5.23        9.65      3.48 o 
 -12   1   4       31.18       33.83      2.97 o 
 -11   1   4        3.52        3.99      1.82 o 
 -10   1   4      169.33      179.94      3.11 o 
  -9   1   4       66.69       65.92      2.75 o 
  -8   1   4       84.41       79.75      2.96 o 
  -7   1   4      151.59      161.54      3.59 o 
  -6   1   4        3.88        2.82      1.38 o 
  -5   1   4     3950.13     4124.48     49.86 o 
  -4   1   4     9897.51    10450.49    135.65 o 
  -3   1   4     1095.29     1092.73     26.38 o 
  -2   1   4     1253.28     1204.65     26.15 o 
  -1   1   4      330.58      326.06      7.71 o 
   0   1   4     2657.25     2511.56     20.30 o 
   1   1   4     1798.97     1792.55     12.66 o 
   2   1   4      604.33      555.17      5.73 o 
   3   1   4     2270.43     2412.07     20.10 o 
   4   1   4     1019.35     1041.83      8.50 o 
   5   1   4      155.37      153.44      2.59 o 
   6   1   4      285.98      270.33      3.58 o 
   7   1   4      173.64      161.88      7.12 o 
   8   1   4        0.32       -0.54      1.56 o 
   9   1   4      261.71      266.03      7.66 o 
  10   1   4       67.32       78.30     18.76 o 
  11   1   4       21.87       18.39      7.39 o 
 -13   2   4        1.43       26.03      9.96 o 
 -12   2   4        1.23        2.74      2.20 o 
 -11   2   4       14.98       16.64      2.29 o 
 -10   2   4        9.75       12.59      1.73 o 
  -9   2   4       30.58       26.41      2.28 o 
  -8   2   4        3.38        3.64      1.78 o 
  -7   2   4      503.81      518.69      5.95 o 
  -6   2   4      590.67      634.29      8.87 o 
  -5   2   4     2656.67     2656.63     77.67 o 
  -4   2   4        0.66       -1.13      1.72 o 
  -3   2   4      584.13      632.11      8.73 o 
  -2   2   4     1041.34     1029.46     10.11 o 
  -1   2   4     1990.65     1952.70     18.62 o 
   0   2   4     1817.71     1813.48     14.74 o 
   1   2   4      343.03      307.00      2.62 o 
   2   2   4     4322.68     4410.04     34.32 o 
   3   2   4      187.93      210.12      5.45 o 
   4   2   4      739.69      767.61      6.85 o 
   5   2   4        0.34       -0.14      1.99 o 
   6   2   4       28.87       42.39      3.29 o 
   7   2   4       23.23       24.96      2.72 o 
   8   2   4      226.74      213.30      6.24 o 
   9   2   4       12.96       17.73      2.36 o 
  10   2   4       26.03       32.87      4.78 o 
  11   2   4       60.49       53.28     21.86 o 
 -12   3   4        0.50       -2.94      3.46 o 
 -11   3   4       60.37       63.21      4.66 o 
 -10   3   4       45.61       53.10      4.13 o 
  -9   3   4       20.28       17.29      3.79 o 
  -8   3   4       66.43       69.83      4.54 o 
  -7   3   4        1.67        4.48      2.90 o 
  -6   3   4        4.63        5.69      1.56 o 
  -5   3   4      153.57      165.42      2.30 o 
  -4   3   4      593.42      590.65      5.47 o 
  -3   3   4        7.28        9.57      2.19 o 
  -2   3   4      273.57      246.65      3.86 o 
  -1   3   4     1537.31     1493.31     15.33 o 
   0   3   4      996.84      952.42      8.72 o 
   1   3   4     1232.87     1223.74     10.13 o 
   2   3   4      412.90      414.00      5.28 o 
   3   3   4     1325.53     1381.78     14.14 o 
   4   3   4       76.76       56.30      3.40 o 
   5   3   4      406.26      363.09      5.47 o 
   6   3   4       68.23       66.03      3.05 o 
   7   3   4      302.78      294.99      5.75 o 
   8   3   4        2.51        3.55      2.32 o 
   9   3   4       10.38        7.11      3.05 o 
  10   3   4       10.60       13.44      6.70 o 
 -12   4   4        1.21       -1.05      2.17 o 
 -11   4   4       25.50       31.15      8.51 o 
 -10   4   4      202.30      208.68      5.46 o 
  -9   4   4       13.23       12.66      2.65 o 
  -8   4   4      114.43      117.68      4.23 o 
  -7   4   4       25.14       27.45      2.22 o 
  -6   4   4      232.60      243.46      3.70 o 
  -5   4   4      682.09      708.91      7.21 o 
  -4   4   4      991.36     1151.21     11.15 o 
  -3   4   4      102.02      126.43      3.84 o 
  -2   4   4     3130.23     3211.78     33.25 o 
  -1   4   4      389.28      374.57      5.61 o 
   0   4   4     1637.74     1622.15     16.85 o 
   1   4   4     6956.16     7342.14     79.66 o 
   2   4   4      639.90      621.48      5.94 o 
   3   4   4       48.19       26.14      4.23 o 
   4   4   4      126.83      126.61      3.92 o 
   5   4   4      229.57      240.69      7.80 o 
   6   4   4      166.72      177.78      4.51 o 
   7   4   4      446.57      438.03      7.62 o 
   8   4   4       50.32       59.24      3.07 o 
   9   4   4       52.94       57.68      4.60 o 
  10   4   4       93.81       98.47     12.27 o 
 -12   5   4       25.82       13.92     11.33 o 
 -11   5   4        8.08       11.67      2.42 o 
 -10   5   4        0.72        3.62      2.74 o 
  -9   5   4      271.88      282.09      7.93 o 
  -8   5   4      105.14      114.48      7.56 o 
  -7   5   4       85.80       93.94      4.84 o 
  -6   5   4      756.67      701.51      7.88 o 
  -5   5   4      606.18      635.95      6.77 o 
  -4   5   4        0.67        0.48      1.91 o 
  -3   5   4       75.56       55.45      4.94 o 
  -2   5   4     2149.89     2169.37     23.07 o 
  -1   5   4      791.00      870.46     10.31 o 
   0   5   4      873.46      844.33      8.67 o 
   1   5   4       38.36       25.88      2.49 o 
   2   5   4     1232.39     1395.98     13.81 o 
   3   5   4      508.50      446.17      4.04 o 
   4   5   4       41.12       36.99      2.00 o 
   5   5   4      551.50      557.72      8.32 o 
   6   5   4      929.25      910.45     12.86 o 
   7   5   4      207.69      226.36      6.15 o 
   8   5   4      402.61      376.96     11.36 o 
   9   5   4       83.88       99.53      6.03 o 
  10   5   4        3.28        9.48      3.30 o 
 -12   6   4        1.13        1.71      6.11 o 
 -11   6   4        5.04        3.45      2.88 o 
 -10   6   4        0.76        3.51      1.97 o 
  -9   6   4      145.51      147.08      8.14 o 
  -8   6   4      144.65      140.06      4.72 o 
  -7   6   4        1.06        4.49      1.54 o 
  -6   6   4        1.80        2.78      2.01 o 
  -5   6   4        2.37        1.57      1.97 o 
  -4   6   4      502.10      514.74      8.25 o 
  -3   6   4       98.05      107.99      3.76 o 
  -2   6   4      125.02      122.26      5.90 o 
  -1   6   4      164.03      169.55      6.17 o 
   0   6   4      794.28      799.89      9.87 o 
   1   6   4     1218.68     1293.62     13.60 o 
   2   6   4      157.75      165.40      4.10 o 
   3   6   4      177.19      178.22      3.99 o 
   4   6   4      335.78      330.45      3.91 o 
   5   6   4      184.49      206.50      6.85 o 
   6   6   4        1.85        1.31      2.72 o 
   7   6   4        5.77        9.16      3.74 o 
   8   6   4        0.91        0.86      2.93 o 
   9   6   4       35.31       30.10      5.62 o 
  10   6   4       70.22       71.19      5.72 o 
 -11   7   4        0.01       -1.45      5.47 o 
 -10   7   4       24.45       20.59      4.14 o 
  -9   7   4        9.89        8.95      2.50 o 
  -8   7   4      121.48      118.73      5.36 o 
  -7   7   4       17.50       14.48      2.15 o 
  -6   7   4       25.41       33.66      2.20 o 
  -5   7   4       23.55       24.71      4.35 o 
  -4   7   4      138.78      132.35      5.22 o 
  -3   7   4        4.90        8.58      3.05 o 
  -2   7   4        1.11        5.62      2.46 o 
  -1   7   4     1206.88     1161.14     17.83 o 
   0   7   4       88.96       86.26      3.83 o 
   1   7   4      657.68      691.27      9.88 o 
   2   7   4       13.61       16.20      2.05 o 
   3   7   4      277.81      267.28      4.42 o 
   4   7   4       20.57       15.93      2.03 o 
   5   7   4        7.89        5.01      0.92 o 
   6   7   4      257.95      254.42      7.02 o 
   7   7   4      169.20      156.91      7.31 o 
   8   7   4        3.15        5.89      3.71 o 
   9   7   4       16.94       12.73      3.31 o 
 -11   8   4        0.38       -1.22     11.33 o 
 -10   8   4        9.08        9.36      2.58 o 
  -9   8   4       37.15       27.63      3.08 o 
  -8   8   4       88.30       80.15      4.60 o 
  -7   8   4      250.33      234.68      5.18 o 
  -6   8   4        1.24        0.34      1.75 o 
  -5   8   4      426.95      390.66     14.60 o 
  -4   8   4       61.00       64.19      4.21 o 
  -3   8   4      132.69      122.59      5.77 o 
  -2   8   4      830.43      836.41     11.61 o 
  -1   8   4      180.62      174.14      5.12 o 
   0   8   4       36.45       37.38      3.30 o 
   1   8   4      162.06      161.64      6.67 o 
   2   8   4      233.92      252.42      8.67 o 
   3   8   4       69.01       57.83      2.51 o 
   4   8   4      128.32      127.09      3.28 o 
   5   8   4      109.49       94.36      2.69 o 
   6   8   4        5.84        3.72      1.80 o 
   7   8   4        8.41        1.95      3.03 o 
   8   8   4       25.71       31.33      4.21 o 
   9   8   4       21.00       11.47      4.45 o 
 -10   9   4       20.71       20.97      4.89 o 
  -9   9   4        4.58        2.52      2.24 o 
  -8   9   4       44.10       47.86      3.14 o 
  -7   9   4       56.60       57.37      3.51 o 
  -6   9   4       51.71       56.48      2.74 o 
  -5   9   4      203.78      220.96      7.94 o 
  -4   9   4      195.80      203.99      6.02 o 
  -3   9   4      146.04      143.23      5.49 o 
  -2   9   4      157.87      175.26      7.81 o 
  -1   9   4       48.64       53.28      4.25 o 
   0   9   4       15.50       14.13      2.87 o 
   1   9   4        8.86       12.50      3.45 o 
   2   9   4      270.43      270.95      6.72 o 
   3   9   4      114.28       91.96      3.20 o 
   4   9   4      220.11      216.27      4.09 o 
   5   9   4       45.55       49.01      3.28 o 
   6   9   4       31.03       35.49      3.24 o 
   7   9   4        7.34        7.99      3.36 o 
   8   9   4      191.65      195.81      6.51 o 
 -10  10   4        9.84        5.72      3.65 o 
  -9  10   4        1.83        0.39      1.75 o 
  -8  10   4        2.37        0.78      2.10 o 
  -7  10   4        0.37        2.05      1.93 o 
  -6  10   4       86.47       59.09      9.76 o 
  -5  10   4       37.03       39.00      4.19 o 
  -4  10   4      421.53      420.42      9.31 o 
  -3  10   4      851.67      845.95     13.18 o 
  -2  10   4        0.20        2.04      3.14 o 
  -1  10   4       32.92       37.31      6.24 o 
   0  10   4        2.10        5.33      2.66 o 
   1  10   4      774.01      716.72     12.16 o 
   2  10   4      133.35      121.09      4.79 o 
   3  10   4       82.71       97.81      6.61 o 
   4  10   4      195.87      228.00      4.79 o 
   5  10   4        0.80        1.46      1.91 o 
   6  10   4        0.08       -2.71      3.14 o 
   7  10   4       20.12       25.16      4.13 o 
   8  10   4        2.19        0.90      3.70 o 
  -9  11   4       27.97       26.34      4.99 o 
  -8  11   4       15.00       14.41      2.97 o 
  -7  11   4       75.27       80.25      3.94 o 
  -6  11   4       57.48       58.88      4.42 o 
  -5  11   4       95.36       92.02      5.23 o 
  -4  11   4      101.92      118.79      5.46 o 
  -3  11   4      106.02       96.87      5.17 o 
  -2  11   4        0.02       -0.44      2.96 o 
  -1  11   4        2.85       -1.75      2.77 o 
   0  11   4      209.74      199.18      9.16 o 
   1  11   4       12.82        7.32      3.44 o 
   2  11   4        8.19        7.38      2.63 o 
   3  11   4        5.85       14.96      3.01 o 
   4  11   4       17.66       21.73      3.75 o 
   5  11   4      187.89      168.20      9.19 o 
   6  11   4       20.16       24.86      5.22 o 
   7  11   4       28.98       29.46      5.25 o 
  -8  12   4        2.88       -1.82      3.21 o 
  -7  12   4        3.91        5.67      2.65 o 
  -6  12   4       10.72        4.86      3.57 o 
  -5  12   4        3.10       -0.71      3.02 o 
  -4  12   4       52.91       59.91      5.55 o 
  -3  12   4      182.48      184.49      7.27 o 
  -2  12   4      209.35      204.96      8.57 o 
  -1  12   4        6.82       10.55      3.80 o 
   0  12   4       42.11       57.65      4.47 o 
   1  12   4      106.26      106.15      4.71 o 
   2  12   4       60.53       68.51      6.13 o 
   3  12   4        2.53        3.07      3.49 o 
   4  12   4       94.05       97.38      5.48 o 
   5  12   4      133.90      157.75      7.01 o 
   6  12   4       38.34       56.73      6.86 o 
  -7  13   4        1.37        4.13      5.03 o 
  -6  13   4        0.66       -3.29      3.51 o 
  -5  13   4       11.60       13.17      3.84 o 
  -4  13   4       19.09       38.27      7.18 o 
  -3  13   4        3.55       -0.46      3.50 o 
  -2  13   4        4.20        7.00      3.68 o 
  -1  13   4       23.87       20.27      7.04 o 
   0  13   4       61.40       67.87      5.93 o 
   1  13   4       27.82       29.99      5.81 o 
   2  13   4       15.23       14.16      3.93 o 
   3  13   4        2.63        5.56      3.66 o 
   4  13   4        8.39       10.60      3.65 o 
   5  13   4       64.21       85.94     10.17 o 
  -5  14   4       26.51       22.84      4.50 o 
  -4  14   4        2.10        2.54      3.56 o 
  -3  14   4        0.23        4.35      4.07 o 
  -2  14   4      119.88      135.24      9.18 o 
  -1  14   4       71.64       89.80     11.04 o 
   0  14   4        1.68        2.39      3.42 o 
   1  14   4        1.66        2.85      4.03 o 
   2  14   4       22.33       26.60      4.97 o 
   3  14   4        7.39        9.24      3.83 o 
  -1  15   4       14.50       17.38      5.72 o 
 -13   1   5        1.70        2.55      3.63 o 
 -12   1   5       17.02       12.60      2.57 o 
 -11   1   5        0.81       -1.28      1.92 o 
 -10   1   5       22.80       18.14      1.83 o 
  -9   1   5       50.73       52.67      3.36 o 
  -8   1   5        0.09        0.85      1.88 o 
  -7   1   5       63.31       63.37      1.96 o 
  -6   1   5       24.52       20.76      2.57 o 
  -5   1   5      410.76      491.80      6.59 o 
  -4   1   5       29.01       33.48      2.51 o 
  -3   1   5     3550.33     3439.95     48.54 o 
  -2   1   5     3893.63     3897.61     46.87 o 
  -1   1   5      282.94      251.37      2.98 o 
   0   1   5      415.67      425.36      4.29 o 
   1   1   5     3838.78     4042.83     31.37 o 
   2   1   5      105.96      119.19      1.76 o 
   3   1   5      439.85      437.85      3.47 o 
   4   1   5        1.97        2.35      1.24 o 
   5   1   5       77.09       90.06      2.59 o 
   6   1   5      168.11      169.88      6.08 o 
   7   1   5      220.64      241.81      6.06 o 
   8   1   5        0.04        4.17      2.17 o 
   9   1   5       69.29       73.71      6.29 o 
  10   1   5       28.89       33.87      8.45 o 
 -13   2   5       29.67       30.18      3.62 o 
 -12   2   5       12.63       10.11      2.49 o 
 -11   2   5        6.71        5.21      2.13 o 
 -10   2   5       49.30       56.78      3.76 o 
  -9   2   5        0.14        0.38      1.63 o 
  -8   2   5       69.24       67.45      3.83 o 
  -7   2   5      562.06      554.63      8.15 o 
  -6   2   5      189.52      197.98      3.12 o 
  -5   2   5     2141.76     2376.26     30.85 o 
  -4   2   5        3.00        1.10      1.85 o 
  -3   2   5     1066.17     1160.59     13.32 o 
  -2   2   5     1302.59     1245.97     11.99 o 
  -1   2   5       76.62       99.94      2.26 o 
   0   2   5     3305.16     3471.37     28.28 o 
   1   2   5      499.49      550.21      4.73 o 
   2   2   5     4688.09     4805.35     44.81 o 
   3   2   5     1511.96     1555.65     14.42 o 
   4   2   5        5.59       16.58      1.79 o 
   5   2   5      215.68      186.46      3.05 o 
   6   2   5      897.08      936.51     10.32 o 
   7   2   5       83.35       81.53      2.87 o 
   8   2   5       10.88       10.36      4.31 o 
   9   2   5        7.31        6.41      2.10 o 
  10   2   5        0.37        4.99      4.17 o 
 -12   3   5        4.44        2.21      2.24 o 
 -11   3   5       56.11       60.56      8.39 o 
 -10   3   5        4.06        6.44      2.31 o 
  -9   3   5       62.41       58.22      3.32 o 
  -8   3   5        0.68        2.49      2.31 o 
  -7   3   5      630.35      622.02     17.19 o 
  -6   3   5       61.12       79.31      5.07 o 
  -5   3   5        0.93        0.45      2.35 o 
  -4   3   5      847.80      805.62     11.26 o 
  -3   3   5     1675.47     1660.25     15.76 o 
  -2   3   5       35.33       47.65      1.57 o 
  -1   3   5     2660.77     2717.58     26.56 o 
   0   3   5     4673.36     4666.46     50.51 o 
   1   3   5     1463.35     1433.73     23.80 o 
   2   3   5      325.58      318.66      2.99 o 
   3   3   5        0.01        0.01      1.55 o 
   4   3   5      264.49      263.27      4.68 o 
   5   3   5      242.16      238.28      5.36 o 
   6   3   5       65.16       71.19      8.38 o 
   7   3   5      391.65      368.19      8.24 o 
   8   3   5      352.49      353.36      5.84 o 
   9   3   5        1.00       -1.60      3.51 o 
  10   3   5       21.04       26.60     10.38 o 
 -12   4   5       10.90        8.15      3.25 o 
 -11   4   5       19.76       14.34      2.52 o 
 -10   4   5        8.80        3.87      2.94 o 
  -9   4   5        0.34        2.77      2.70 o 
  -8   4   5      925.08      863.80     45.98 o 
  -7   4   5       62.84       64.88      4.99 o 
  -6   4   5      719.73      733.81      9.53 o 
  -5   4   5      543.18      513.31      5.85 o 
  -4   4   5       19.19       29.37      1.62 o 
  -3   4   5     3328.45     3401.65     38.27 o 
  -2   4   5     3726.49     3888.68     41.87 o 
  -1   4   5      989.69     1050.36      9.78 o 
   0   4   5     2195.48     2243.29     20.43 o 
   1   4   5     9498.28    10088.59    117.79 o 
   2   4   5      899.69      890.20      8.15 o 
   3   4   5       61.70       40.44      1.08 o 
   4   4   5      818.09      824.28      9.62 o 
   5   4   5        9.69       11.51      2.73 o 
   6   4   5       28.04       30.72      3.16 o 
   7   4   5      213.93      209.70      8.15 o 
   8   4   5      192.12      190.31      5.82 o 
   9   4   5       60.80       68.64      3.76 o 
  10   4   5        5.19       10.91      5.50 o 
 -12   5   5        5.01        7.81      3.53 o 
 -11   5   5        5.05        4.20      2.57 o 
 -10   5   5       64.74       61.85      9.57 o 
  -9   5   5       32.94       35.53      4.24 o 
  -8   5   5       33.56       35.56      2.93 o 
  -7   5   5       16.77       12.81      2.16 o 
  -6   5   5       98.08       90.59      3.27 o 
  -5   5   5      379.48      383.21      5.57 o 
  -4   5   5        0.65        3.43      1.96 o 
  -3   5   5      286.58      262.82      4.98 o 
  -2   5   5       56.25       52.65      2.93 o 
  -1   5   5        3.83        5.33      1.89 o 
   0   5   5      118.52      131.94      5.26 o 
   1   5   5       61.14       62.07      2.25 o 
   2   5   5       35.24       31.50      2.87 o 
   3   5   5        1.26        3.63      0.95 o 
   4   5   5      288.59      313.83      6.51 o 
   5   5   5       21.98       28.87      6.09 o 
   6   5   5      224.17      232.29      7.38 o 
   7   5   5        5.65        6.61      2.41 o 
   8   5   5        0.70        0.42      2.40 o 
   9   5   5        0.14        2.41      2.79 o 
  10   5   5        0.01       -1.57      2.85 o 
 -12   6   5        5.84        2.06      4.69 o 
 -11   6   5       42.85       49.10      5.62 o 
 -10   6   5       23.35       19.41      8.58 o 
  -9   6   5       30.68       25.74      3.26 o 
  -8   6   5      518.32      502.84     10.00 o 
  -7   6   5      122.16      122.82      2.67 o 
  -6   6   5      104.96       97.08      2.65 o 
  -5   6   5      111.55      105.57      3.22 o 
  -4   6   5       13.44       13.63      2.53 o 
  -3   6   5      587.61      637.51      9.30 o 
  -2   6   5      107.53      139.02      4.02 o 
  -1   6   5      555.47      575.14      7.65 o 
   0   6   5     1416.08     1461.34     15.17 o 
   1   6   5      600.68      579.53      7.09 o 
   2   6   5      317.64      321.29      4.29 o 
   3   6   5       65.09       64.13      2.15 o 
   4   6   5       81.01       76.48      2.78 o 
   5   6   5      229.84      207.26      5.35 o 
   6   6   5        1.25        0.20      2.16 o 
   7   6   5       45.81       44.50      4.32 o 
   8   6   5       67.20       65.62      5.97 o 
   9   6   5        1.50        2.93      2.87 o 
 -11   7   5        0.18        0.25      5.29 o 
 -10   7   5        4.68        5.92      2.79 o 
  -9   7   5        2.48        5.20      2.40 o 
  -8   7   5       36.75       44.74      3.02 o 
  -7   7   5       11.43       12.22      1.72 o 
  -6   7   5      821.23      804.36     10.72 o 
  -5   7   5      153.17      154.09      7.39 o 
  -4   7   5      308.02      309.39      6.59 o 
  -3   7   5       42.42       63.99      3.96 o 
  -2   7   5        0.24        0.79      2.08 o 
  -1   7   5      263.73      244.11      4.88 o 
   0   7   5      260.28      281.79      5.43 o 
   1   7   5       39.51       47.55      3.51 o 
   2   7   5      370.31      367.51      5.15 o 
   3   7   5       14.42       26.25      3.84 o 
   4   7   5        4.71        7.42      1.59 o 
   5   7   5        0.06        1.14      2.62 o 
   6   7   5       61.87       74.25      4.84 o 
   7   7   5      114.60      131.48      9.21 o 
   8   7   5       87.76       87.69      5.77 o 
   9   7   5       27.30       32.99      5.63 o 
 -11   8   5        1.36       -2.70      4.99 o 
 -10   8   5       90.61      107.32      9.06 o 
  -9   8   5      128.20      114.71      3.82 o 
  -8   8   5        9.04        8.08      1.78 o 
  -7   8   5       14.51       12.73      2.47 o 
  -6   8   5      311.15      291.79      5.91 o 
  -5   8   5     1485.86     1444.81     18.27 o 
  -4   8   5       25.77       25.97      4.06 o 
  -3   8   5      139.43      124.82      5.47 o 
  -2   8   5      240.71      248.95      5.98 o 
  -1   8   5     1122.90     1072.03     14.80 o 
   0   8   5      280.94      299.97      5.89 o 
   1   8   5      252.12      231.18      4.89 o 
   2   8   5     1309.62     1270.27     16.43 o 
   3   8   5       61.28       63.12      4.22 o 
   4   8   5      308.65      269.40      4.35 o 
   5   8   5      447.56      438.78      5.06 o 
   6   8   5      178.43      180.65      6.86 o 
   7   8   5        0.08       -1.81      3.14 o 
   8   8   5        0.38        0.89      3.41 o 
 -10   9   5       29.16       25.68      5.20 o 
  -9   9   5       44.54       39.74      4.79 o 
  -8   9   5      100.52       87.68      3.23 o 
  -7   9   5      134.01      123.04      4.59 o 
  -6   9   5        8.13        3.85      1.87 o 
  -5   9   5      271.33      268.41      6.37 o 
  -4   9   5      155.89      125.47      6.08 o 
  -3   9   5       33.75       42.86      6.70 o 
  -2   9   5      328.00      326.31     10.03 o 
  -1   9   5      523.66      544.37      9.94 o 
   0   9   5      165.37      152.36      4.59 o 
   1   9   5      408.09      447.65      6.98 o 
   2   9   5        1.99        3.27      2.32 o 
   3   9   5      214.17      197.47      6.14 o 
   4   9   5       20.99       19.93      2.02 o 
   5   9   5       75.47       68.01      2.29 o 
   6   9   5        7.15       10.27      3.43 o 
   7   9   5       45.49       63.20      4.85 o 
   8   9   5        5.13        8.43      4.87 o 
 -10  10   5       10.15       10.61      3.48 o 
  -9  10   5       61.95       57.94      5.13 o 
  -8  10   5        4.13        5.09      2.28 o 
  -7  10   5       32.72       36.29      3.95 o 
  -6  10   5        7.09        4.58      2.80 o 
  -5  10   5      157.85      150.44      7.57 o 
  -4  10   5        2.96        4.07      3.33 o 
  -3  10   5       98.82       84.08      5.22 o 
  -2  10   5     1188.96     1082.25     15.43 o 
  -1  10   5       93.05       85.16      7.14 o 
   0  10   5        3.75        9.29      3.08 o 
   1  10   5        5.57        3.54      2.85 o 
   2  10   5       25.60       37.05      2.97 o 
   3  10   5       13.26        5.83      2.09 o 
   4  10   5       56.57       52.92      2.41 o 
   5  10   5        8.29        1.21      2.05 o 
   6  10   5       44.34       50.46      5.52 o 
   7  10   5        0.21        0.23      3.57 o 
  -9  11   5       12.91       19.53      5.93 o 
  -8  11   5        1.96        1.66      3.10 o 
  -7  11   5       59.44       53.51      4.14 o 
  -6  11   5        2.62        4.44      3.50 o 
  -5  11   5       93.51       97.29      5.80 o 
  -4  11   5       56.03       62.93      9.94 o 
  -3  11   5        2.70        2.50      3.02 o 
  -2  11   5      131.94      152.53      7.80 o 
  -1  11   5       61.59       68.43      4.52 o 
   0  11   5       55.27       53.80      4.05 o 
   1  11   5      209.55      211.03      5.39 o 
   2  11   5        1.66        4.68      2.79 o 
   3  11   5       58.58       60.17      5.96 o 
   4  11   5       27.70       25.11      2.76 o 
   5  11   5        4.53        3.22      2.04 o 
   6  11   5       80.17      115.57     11.39 o 
  -8  12   5        1.77        4.95      3.68 o 
  -7  12   5       22.51       15.61      3.51 o 
  -6  12   5        0.26        4.56      3.71 o 
  -5  12   5       35.15       31.84      4.46 o 
  -4  12   5       12.19       12.54      4.07 o 
  -3  12   5        0.01       -2.51      3.54 o 
  -2  12   5       37.96       36.73      5.07 o 
  -1  12   5       34.63       55.46      4.63 o 
   0  12   5        3.43        2.72      3.26 o 
   1  12   5       28.78       36.08      4.00 o 
   2  12   5       94.96      107.87     15.66 o 
   3  12   5       62.16       75.43      5.28 o 
   4  12   5      130.14      124.34      4.67 o 
   5  12   5        3.43       -2.77      5.35 o 
  -7  13   5        5.69        2.95      5.01 o 
  -6  13   5        1.17       -4.05      4.05 o 
  -5  13   5        3.97        2.54      4.26 o 
  -4  13   5       27.26       23.96      4.32 o 
  -3  13   5      182.23      175.91      7.26 o 
  -2  13   5        5.86        7.08      5.08 o 
  -1  13   5        2.03        1.86      3.55 o 
   0  13   5        0.31        5.63      4.00 o 
   1  13   5        7.73        6.60      3.57 o 
   2  13   5       11.36        9.23      3.89 o 
   3  13   5       21.08       22.14      3.95 o 
   4  13   5       19.05       12.35      3.23 o 
  -5  14   5       15.91       17.17      5.19 o 
  -4  14   5        3.55        6.86      4.50 o 
  -3  14   5        5.25        6.34      4.38 o 
  -2  14   5       78.87       66.00      6.02 o 
  -1  14   5       76.68       97.10      7.68 o 
   0  14   5       15.45       16.60      4.93 o 
   1  14   5       54.98       75.02      9.47 o 
   2  14   5       22.07       33.92      4.72 o 
 -13   0   6        2.64        6.53      4.60 o 
 -12   0   6       92.99       99.92      4.71 o 
 -11   0   6      113.37      104.64      4.36 o 
 -10   0   6       62.99       65.72      3.52 o 
  -9   0   6      108.06       88.86      4.00 o 
  -8   0   6     2331.57     2403.10     54.51 o 
  -7   0   6      789.23      796.16     31.01 o 
  -6   0   6     1720.54     1698.42     23.19 o 
  -5   0   6     1052.64     1169.21     25.10 o 
  -4   0   6     3267.83     3471.50     74.63 o 
  -3   0   6     1682.93     1653.97     32.77 o 
  -2   0   6     2051.64     2183.51     31.68 o 
  -1   0   6      125.55      137.48      3.83 o 
   0   0   6     5068.91     5042.83     54.91 o 
   1   0   6     2731.92     2707.89     28.04 o 
   2   0   6     1152.05     1158.87     10.81 o 
   3   0   6      670.00      609.33      6.85 o 
   4   0   6      787.90      718.30      8.84 o 
   5   0   6       28.38       26.28      1.10 o 
   6   0   6       22.94       23.99      2.09 o 
   7   0   6       54.61       57.76      5.86 o 
   8   0   6        3.63        2.96      4.45 o 
   9   0   6        5.60       20.51      8.35 o 
  10   0   6      106.03       81.81     12.01 o 
 -13   1   6       11.99       10.00      2.74 o 
 -12   1   6        0.02       -0.72      1.97 o 
 -11   1   6       13.49       10.49      2.74 o 
 -10   1   6        0.40        3.26      1.69 o 
  -9   1   6       55.64       52.93      3.29 o 
  -8   1   6        0.66       -0.53      1.64 o 
  -7   1   6      630.21      648.76      7.25 o 
  -6   1   6     3075.20     3041.14     32.63 o 
  -5   1   6       14.83        7.60      1.26 o 
  -4   1   6       77.91       72.48      3.16 o 
  -3   1   6      840.19      799.05      8.01 o 
  -2   1   6      326.39      358.65      5.61 o 
  -1   1   6       82.36       86.63      2.45 o 
   0   1   6      126.41      134.82      2.31 o 
   1   1   6     1394.96     1501.31     12.09 o 
   2   1   6       72.03       85.97      1.57 o 
   3   1   6      172.52      195.22      2.18 o 
   4   1   6      132.48      129.85      2.47 o 
   5   1   6      187.98      179.68      2.93 o 
   6   1   6       14.83       15.88      2.23 o 
   7   1   6      450.17      437.86      8.07 o 
   8   1   6      305.13      296.80     11.64 o 
   9   1   6       29.03       30.22      5.67 o 
  10   1   6       27.05       26.85      6.87 o 
 -13   2   6       22.75       22.37      3.33 o 
 -12   2   6        0.10        0.36      1.84 o 
 -11   2   6        0.65        0.81      1.65 o 
 -10   2   6       60.38       74.33      2.77 o 
  -9   2   6       26.45       28.02      4.80 o 
  -8   2   6        1.30        1.07      1.82 o 
  -7   2   6      126.41      118.22      4.46 o 
  -6   2   6       12.94       15.31      1.02 o 
  -5   2   6     1362.88     1449.39     17.63 o 
  -4   2   6        0.01        3.40      2.44 o 
  -3   2   6      115.68      102.32      3.80 o 
  -2   2   6        0.07        4.56      1.24 o 
  -1   2   6       98.23       84.27      1.96 o 
   0   2   6      315.16      364.09      3.86 o 
   1   2   6      933.48     1077.28      7.61 o 
   2   2   6        4.31        6.30      0.88 o 
   3   2   6      216.71      261.66      4.02 o 
   4   2   6       43.31       56.86      2.19 o 
   5   2   6        6.52        5.61      1.77 o 
   6   2   6      212.99      224.75      3.76 o 
   7   2   6       34.51       31.04      2.27 o 
   8   2   6       20.20       12.28      2.50 o 
   9   2   6      124.97      113.03      6.74 o 
  10   2   6        0.01        4.11      7.57 o 
 -13   3   6        3.20       10.10      3.96 o 
 -12   3   6        1.00        0.34      3.20 o 
 -11   3   6       27.36       23.79      2.68 o 
 -10   3   6        8.58        6.66      3.40 o 
  -9   3   6       18.45       17.29      3.70 o 
  -8   3   6        3.96        0.61      3.12 o 
  -7   3   6       55.46       76.60      6.16 o 
  -6   3   6      157.10      157.55      4.39 o 
  -5   3   6        3.61        7.04      2.64 o 
  -4   3   6     1351.59     1324.70     16.28 o 
  -3   3   6      366.93      399.41      4.22 o 
  -2   3   6       73.60       78.46      4.86 o 
  -1   3   6       88.27       86.07      3.22 o 
   0   3   6      812.84      982.07      9.92 o 
   1   3   6     4039.54     4129.35     39.43 o 
   2   3   6     1102.39     1289.72      9.84 o 
   3   3   6      235.45      249.99      4.51 o 
   4   3   6      575.38      605.77      8.35 o 
   5   3   6      589.10      584.77      7.79 o 
   6   3   6      178.19      174.89      3.77 o 
   7   3   6        6.87        4.15      1.86 o 
   8   3   6       51.63       49.47      3.05 o 
   9   3   6        3.31        2.38      6.10 o 
  10   3   6        1.14        1.27      7.01 o 
 -12   4   6        1.47        1.12      2.61 o 
 -11   4   6        2.65        4.97      2.32 o 
 -10   4   6        9.15       14.75      3.37 o 
  -9   4   6        0.17        3.98      3.79 o 
  -8   4   6        1.52        3.10      3.66 o 
  -7   4   6       28.15       34.03      4.03 o 
  -6   4   6       24.18       29.99      3.12 o 
  -5   4   6      463.20      479.88      9.55 o 
  -4   4   6      178.40      189.85      4.73 o 
  -3   4   6      655.94      693.29      8.63 o 
  -2   4   6       36.38       27.53      2.15 o 
  -1   4   6     4956.56     5201.58     67.94 o 
   0   4   6      852.04      863.93      9.34 o 
   1   4   6      312.80      381.71      7.00 o 
   2   4   6     1989.70     1938.35     15.47 o 
   3   4   6      535.91      484.82      7.14 o 
   4   4   6       14.05       14.24      2.48 o 
   5   4   6       47.04       60.25      8.86 o 
   6   4   6        1.90        0.76      2.63 o 
   7   4   6      120.40      113.67      3.66 o 
   8   4   6       22.54       32.63      2.66 o 
   9   4   6       16.56       13.03      3.47 o 
 -12   5   6        5.37        3.86      4.02 o 
 -11   5   6        1.70        3.95      3.73 o 
 -10   5   6       49.82       55.99      4.96 o 
  -9   5   6       76.48       91.66      6.36 o 
  -8   5   6       30.78       32.15      7.14 o 
  -7   5   6       30.77       35.12      5.86 o 
  -6   5   6      437.29      378.70      5.16 o 
  -5   5   6      203.98      185.34      5.90 o 
  -4   5   6        7.62        3.67      2.33 o 
  -3   5   6     1071.64     1036.94     12.98 o 
  -2   5   6      985.30      921.64     11.58 o 
  -1   5   6      259.63      271.58      4.91 o 
   0   5   6      134.33      146.77      3.40 o 
   1   5   6      107.57      108.52      3.05 o 
   2   5   6      697.62      699.70      7.30 o 
   3   5   6      449.20      410.81      3.71 o 
   4   5   6      512.10      489.30      7.30 o 
   5   5   6      146.22      140.50      5.17 o 
   6   5   6      482.81      485.68      8.61 o 
   7   5   6      403.18      428.40     10.29 o 
   8   5   6       41.56       44.79      3.34 o 
   9   5   6       47.76       51.90      4.56 o 
 -12   6   6       17.78       16.35      3.51 o 
 -11   6   6       25.94       14.20      5.77 o 
 -10   6   6       14.07       26.97      8.57 o 
  -9   6   6       25.62       29.71      3.32 o 
  -8   6   6       12.90        8.82      1.61 o 
  -7   6   6        8.21        9.05      2.58 o 
  -6   6   6       64.70       70.78      3.75 o 
  -5   6   6       20.41       17.19      2.33 o 
  -4   6   6      117.58      109.55      4.60 o 
  -3   6   6      166.31      193.04      4.88 o 
  -2   6   6      564.28      582.56      8.07 o 
  -1   6   6      682.34      691.53      9.49 o 
   0   6   6      552.82      548.83      7.31 o 
   1   6   6      179.86      173.95      3.26 o 
   2   6   6      511.89      487.78      5.09 o 
   3   6   6      465.01      450.27      5.40 o 
   4   6   6      315.21      346.46      7.48 o 
   5   6   6      131.35      115.50      5.33 o 
   6   6   6        0.05       -1.77      2.55 o 
   7   6   6        0.06       -1.38      3.48 o 
   8   6   6       23.68       19.35      4.19 o 
   9   6   6       36.12       36.18      3.96 o 
 -11   7   6        2.57        5.88      4.01 o 
 -10   7   6        4.48        0.79      6.14 o 
  -9   7   6       21.09       22.16      1.91 o 
  -8   7   6       59.32       48.36      3.69 o 
  -7   7   6        0.04        2.79      1.09 o 
  -6   7   6      121.99      112.28      4.08 o 
  -5   7   6        7.46       21.33      3.87 o 
  -4   7   6      528.75      478.76      9.09 o 
  -3   7   6      100.88      109.63      4.34 o 
  -2   7   6       18.99       19.48      3.32 o 
  -1   7   6      206.90      203.11      5.80 o 
   0   7   6      137.95      156.66      5.88 o 
   1   7   6       35.58       34.35      2.16 o 
   2   7   6      187.28      185.90      4.20 o 
   3   7   6      141.63      143.74      2.50 o 
   4   7   6      314.32      304.39      4.06 o 
   5   7   6      333.71      335.59      7.45 o 
   6   7   6       11.33        9.92      2.99 o 
   7   7   6       28.54       24.68      3.91 o 
   8   7   6      116.22      125.96      6.18 o 
 -11   8   6       10.23        4.18      4.52 o 
 -10   8   6        3.74        3.41      2.89 o 
  -9   8   6       42.95       40.81      5.02 o 
  -8   8   6        0.04       -0.48      1.23 o 
  -7   8   6       18.57       10.63      2.32 o 
  -6   8   6      102.89      110.61      3.88 o 
  -5   8   6       17.46       16.16      4.55 o 
  -4   8   6      576.21      583.68      9.24 o 
  -3   8   6       72.55       93.80      5.70 o 
  -2   8   6       60.31       67.79      5.47 o 
  -1   8   6        0.03       -2.36      2.76 o 
   0   8   6      518.11      499.10      8.16 o 
   1   8   6       29.15       29.56      2.96 o 
   2   8   6       98.95       95.40      4.07 o 
   3   8   6      180.69      180.35      5.27 o 
   4   8   6      355.53      337.10      8.71 o 
   5   8   6      114.73      120.10      6.17 o 
   6   8   6       34.66       41.85      4.28 o 
   7   8   6       22.86       22.38      5.17 o 
   8   8   6       16.08       15.01      3.99 o 
 -10   9   6        0.35        1.72      2.94 o 
  -9   9   6       10.72        9.80      3.15 o 
  -8   9   6       48.24       55.30      8.08 o 
  -7   9   6      107.43      120.29      4.84 o 
  -6   9   6      160.92      169.51      3.68 o 
  -5   9   6       58.67       71.27      4.81 o 
  -4   9   6        0.30       -0.20      2.85 o 
  -3   9   6      389.93      377.10      8.01 o 
  -2   9   6       42.59       40.21      4.76 o 
  -1   9   6      748.32      727.16     10.48 o 
   0   9   6        5.89        3.25      2.39 o 
   1   9   6      275.68      251.70      5.63 o 
   2   9   6      142.85      125.95      4.13 o 
   3   9   6      136.38      141.93      7.32 o 
   4   9   6       93.06      107.50      3.45 o 
   5   9   6        6.63       11.44      2.26 o 
   6   9   6       71.77       79.20     16.19 o 
   7   9   6       60.34       74.73     10.49 o 
 -10  10   6       21.26       23.31      6.30 o 
  -9  10   6        0.35        9.17      3.23 o 
  -8  10   6       64.37       65.82      5.62 o 
  -7  10   6        9.83        7.26      3.19 o 
  -6  10   6        1.01        4.15      3.30 o 
  -5  10   6       44.25       45.38      4.61 o 
  -4  10   6        8.89       11.20      4.08 o 
  -3  10   6        6.34        4.89      3.64 o 
  -2  10   6        5.12        7.83      3.46 o 
  -1  10   6      573.07      530.75      9.73 o 
   0  10   6      148.59      160.88      6.92 o 
   1  10   6      245.42      254.82      5.38 o 
   2  10   6      187.38      171.67      4.89 o 
   3  10   6       94.15      106.76      3.68 o 
   4  10   6       77.29       77.89      3.52 o 
   5  10   6        4.50       10.30      4.02 o 
   6  10   6       33.78       56.51      6.13 o 
   7  10   6        3.98        3.73      3.55 o 
  -9  11   6        9.22        7.43      7.08 o 
  -8  11   6        9.08       15.62      3.79 o 
  -7  11   6       14.13       18.96      3.27 o 
  -6  11   6       43.95       44.92      5.27 o 
  -5  11   6       76.55       65.91     12.17 o 
  -4  11   6        0.01        0.06      3.20 o 
  -3  11   6       38.31       41.32      5.14 o 
  -2  11   6      402.99      352.89      7.81 o 
  -1  11   6       29.01       27.90      3.87 o 
   0  11   6       13.24       11.87      3.21 o 
   1  11   6      144.80      142.93      4.65 o 
   2  11   6        9.10       12.63      5.01 o 
   3  11   6       51.72       49.15      3.30 o 
   4  11   6       35.29       38.03      3.53 o 
   5  11   6       18.24       26.56      4.82 o 
   6  11   6       73.13       77.79      6.20 o 
  -8  12   6        1.16       -3.64      3.64 o 
  -7  12   6       44.53       32.66      5.32 o 
  -6  12   6       72.03       88.00      6.95 o 
  -5  12   6        0.69        2.54      3.66 o 
  -4  12   6        0.41        5.88      3.87 o 
  -3  12   6       10.10       19.04      5.65 o 
  -2  12   6        1.68        3.31      3.48 o 
  -1  12   6        1.49        3.25      3.38 o 
   0  12   6       11.46        3.00      3.49 o 
   1  12   6        0.05        0.69      2.94 o 
   2  12   6      108.44      119.09     10.40 o 
   3  12   6      116.68      120.41      5.56 o 
   4  12   6        0.04        1.73      3.31 o 
   5  12   6        0.01        2.21      3.85 o 
  -6  13   6       46.39       52.25      6.11 o 
  -5  13   6       21.75       20.20      5.33 o 
  -4  13   6        6.80        3.23      4.56 o 
  -3  13   6        3.15        6.32      4.18 o 
  -2  13   6       21.07       30.46      4.85 o 
  -1  13   6        0.75        2.41      3.28 o 
   0  13   6       64.03       59.81      4.56 o 
   1  13   6       10.03        5.76      3.16 o 
   2  13   6        6.07        4.42      3.50 o 
   3  13   6        3.73        6.49      2.66 o 
  -4  14   6       18.82       18.20      5.43 o 
  -3  14   6       24.16       30.29      6.01 o 
  -2  14   6       56.73       72.45      5.55 o 
  -1  14   6       10.26        5.57      3.97 o 
   0  14   6        0.89        2.84      3.39 o 
   1  14   6       17.12       20.99      4.22 o 
   2  14   6       12.52       29.88      7.09 o 
 -13   1   7        0.17        3.91      3.59 o 
 -12   1   7       23.00       23.84      2.56 o 
 -11   1   7       87.07       80.05      2.99 o 
 -10   1   7        0.08        0.65      1.68 o 
  -9   1   7      289.80      275.36      4.31 o 
  -8   1   7       49.30       53.08      3.16 o 
  -7   1   7      741.68      732.27      9.14 o 
  -6   1   7     1642.94     1581.66     15.77 o 
  -5   1   7     2784.64     2978.38     45.86 o 
  -4   1   7      870.31      897.18      8.74 o 
  -3   1   7       46.11       64.43      3.63 o 
  -2   1   7     1876.73     1910.54     21.54 o 
  -1   1   7       46.14       44.96      2.22 o 
   0   1   7        2.26        6.65      1.34 o 
   1   1   7     1674.75     1705.19     14.07 o 
   2   1   7      753.98      726.63      5.95 o 
   3   1   7      505.77      499.31      4.67 o 
   4   1   7        4.61        5.40      1.20 o 
   5   1   7        1.47       -0.88      1.57 o 
   6   1   7      457.03      434.39      6.85 o 
   7   1   7      215.87      236.68      4.66 o 
   8   1   7      143.11      146.55     16.48 o 
   9   1   7      116.55       82.27      7.53 o 
 -13   2   7        7.36        8.00      3.58 o 
 -12   2   7        0.34        1.90      2.04 o 
 -11   2   7        0.96       -0.62      1.54 o 
 -10   2   7       99.06       96.22      3.84 o 
  -9   2   7      324.23      332.77      7.37 o 
  -8   2   7       22.60       19.05      2.10 o 
  -7   2   7      271.98      264.30      3.85 o 
  -6   2   7      165.23      156.72      5.13 o 
  -5   2   7       32.10       40.38      4.15 o 
  -4   2   7      162.31      173.49      4.97 o 
  -3   2   7     1436.93     1505.41     14.07 o 
  -2   2   7      284.11      288.41      3.23 o 
  -1   2   7      245.66      217.02      2.80 o 
   0   2   7      562.96      617.97      5.27 o 
   1   2   7      115.10      112.49      2.38 o 
   2   2   7     2409.63     2350.58     18.15 o 
   3   2   7       93.02       78.98      2.01 o 
   4   2   7      839.07      849.79      9.38 o 
   5   2   7      905.59      922.05      8.85 o 
   6   2   7       16.16       16.63      2.91 o 
   7   2   7        8.18        9.18      2.14 o 
   8   2   7       67.06       69.52      8.62 o 
   9   2   7        0.04       -1.00      5.45 o 
 -13   3   7        0.71       -2.12      3.33 o 
 -12   3   7        4.97        2.94      3.22 o 
 -11   3   7        4.10        9.40      2.66 o 
 -10   3   7        0.68        0.49      2.19 o 
  -9   3   7        0.06        0.97      2.21 o 
  -8   3   7       20.77       22.59      5.33 o 
  -7   3   7      559.72      547.09      9.51 o 
  -6   3   7       21.98       21.56      3.37 o 
  -5   3   7       18.88       37.90      3.51 o 
  -4   3   7     2385.91     2528.98     32.80 o 
  -3   3   7      257.33      255.81      3.73 o 
  -2   3   7      388.21      371.48      5.35 o 
  -1   3   7     2734.10     2844.54     31.02 o 
   0   3   7     1456.98     1445.62     12.65 o 
   1   3   7     1086.93     1111.30      8.34 o 
   2   3   7        5.52        4.67      1.37 o 
   3   3   7      336.89      316.14      7.12 o 
   4   3   7       24.48       21.64      3.62 o 
   5   3   7      984.34     1002.15     13.59 o 
   6   3   7      218.04      235.03      5.95 o 
   7   3   7       12.93       18.87      2.81 o 
   8   3   7      148.87      145.79      4.72 o 
   9   3   7      111.22      128.43     10.96 o 
 -12   4   7        0.14        1.17      2.39 o 
 -11   4   7       20.89       11.43      4.85 o 
 -10   4   7        5.46        1.02      3.27 o 
  -9   4   7        2.84        1.52      3.28 o 
  -8   4   7      275.02      265.94     11.48 o 
  -7   4   7       33.25       40.54      5.85 o 
  -6   4   7       30.16       39.34      3.57 o 
  -5   4   7       12.28        7.03      3.71 o 
  -4   4   7     1460.33     1561.30     19.76 o 
  -3   4   7      127.70      100.84      3.28 o 
  -2   4   7      511.96      516.83      6.29 o 
  -1   4   7      300.88      356.36      6.89 o 
   0   4   7      168.83      142.86      5.13 o 
   1   4   7     1504.19     1459.98     13.24 o 
   2   4   7       60.83       69.34      3.34 o 
   3   4   7      806.84      819.81     12.20 o 
   4   4   7      432.68      424.60      7.09 o 
   5   4   7        0.07       -1.91      1.91 o 
   6   4   7       88.58       87.14      3.31 o 
   7   4   7       83.28       77.13      4.57 o 
   8   4   7        0.92        3.20      2.94 o 
   9   4   7       32.05       30.06      6.65 o 
 -12   5   7        2.04        1.31      3.03 o 
 -11   5   7       14.32       13.64      6.64 o 
 -10   5   7        0.53        1.83      4.58 o 
  -9   5   7       26.69       43.25      6.15 o 
  -8   5   7        1.12        7.13      5.30 o 
  -7   5   7      411.55      427.50      8.53 o 
  -6   5   7       36.97       39.10      3.84 o 
  -5   5   7      321.83      319.09      8.96 o 
  -4   5   7      629.45      670.55      7.21 o 
  -3   5   7        5.10        4.64      2.36 o 
  -2   5   7     1585.39     1623.68     16.69 o 
  -1   5   7       16.12       11.38      1.81 o 
   0   5   7      198.19      196.13      5.06 o 
   1   5   7      454.33      443.89      5.67 o 
   2   5   7     1641.24     1617.15     16.74 o 
   3   5   7        0.01        0.52      0.71 o 
   4   5   7        5.81        7.19      3.05 o 
   5   5   7        2.66        1.47      2.56 o 
   6   5   7        4.27        4.30      2.72 o 
   7   5   7        0.25       -1.70      3.00 o 
   8   5   7        8.44        8.34      2.62 o 
   9   5   7        4.03        0.81      3.79 o 
 -12   6   7        3.71        1.15      5.03 o 
 -11   6   7       32.10       44.39     17.95 o 
 -10   6   7        0.50        1.04      7.50 o 
  -9   6   7       26.52       29.19      3.67 o 
  -8   6   7      415.38      436.05     10.81 o 
  -7   6   7       34.23       43.17      6.26 o 
  -6   6   7      497.09      491.57     10.34 o 
  -5   6   7      195.72      192.12      5.15 o 
  -4   6   7        3.43        7.54      3.14 o 
  -3   6   7       49.79       52.06      2.84 o 
  -2   6   7      170.89      178.29      4.01 o 
  -1   6   7        0.07       -0.55      1.48 o 
   0   6   7      840.08      823.11      9.04 o 
   1   6   7        5.61        2.09      1.78 o 
   2   6   7      645.13      665.24      8.37 o 
   3   6   7      623.57      603.16      6.97 o 
   4   6   7      499.93      528.32     10.16 o 
   5   6   7       24.82       21.19      3.59 o 
   6   6   7      149.88      138.79      6.50 o 
   7   6   7      112.10      115.31      5.01 o 
   8   6   7        6.22        3.06      4.02 o 
 -11   7   7       23.11       29.77      6.90 o 
 -10   7   7        4.34        1.30      3.88 o 
  -9   7   7        8.31        5.29      3.39 o 
  -8   7   7       76.82       69.44      8.18 o 
  -7   7   7      456.22      413.11     13.56 o 
  -6   7   7      185.49      203.40      7.04 o 
  -5   7   7      276.37      258.20      6.12 o 
  -4   7   7       51.40       47.03      4.11 o 
  -3   7   7      862.47      856.94     12.84 o 
  -2   7   7       36.15       47.32      4.53 o 
  -1   7   7     1333.57     1304.51     13.65 o 
   0   7   7      108.85       97.74      4.61 o 
   1   7   7       65.71       59.95      2.38 o 
   2   7   7       31.62       34.69      3.35 o 
   3   7   7      119.50      131.90      3.77 o 
   4   7   7       53.31       49.65      1.25 o 
   5   7   7        0.31       -0.01      2.50 o 
   6   7   7      140.13      134.29      7.06 o 
   7   7   7       40.66       36.61      6.06 o 
   8   7   7      118.51      117.08     10.55 o 
 -11   8   7        0.10        1.86      5.56 o 
 -10   8   7       94.46       84.63      7.42 o 
  -9   8   7        8.83        9.06      3.98 o 
  -8   8   7        2.01        3.17      1.52 o 
  -7   8   7       10.38       11.03      2.05 o 
  -6   8   7      212.36      203.36      4.84 o 
  -5   8   7       23.39       31.19      4.05 o 
  -4   8   7       60.55       63.40      4.58 o 
  -3   8   7       52.93       51.86      5.11 o 
  -2   8   7       46.56       48.29      3.82 o 
  -1   8   7     1033.62      927.09     12.99 o 
   0   8   7       53.84       56.85      2.75 o 
   1   8   7      162.16      173.18      3.92 o 
   2   8   7       75.94       79.25      2.85 o 
   3   8   7      107.72      115.37      4.86 o 
   4   8   7       95.15      103.86      6.38 o 
   5   8   7      126.29      122.04      7.06 o 
   6   8   7       22.90       26.10      4.69 o 
   7   8   7        2.42        1.14      2.94 o 
 -10   9   7        1.14        4.26      4.95 o 
  -9   9   7       36.81       46.61     10.91 o 
  -8   9   7       37.24       31.78      3.48 o 
  -7   9   7       72.68       62.38      3.03 o 
  -6   9   7       73.63       69.65      7.04 o 
  -5   9   7      896.62      851.23     12.79 o 
  -4   9   7       42.72       53.86      4.04 o 
  -3   9   7       16.52       16.63      4.13 o 
  -2   9   7      257.89      277.52      6.67 o 
  -1   9   7       55.19       61.24      4.80 o 
   0   9   7       65.77       62.79      4.23 o 
   1   9   7        0.07        2.37      2.14 o 
   2   9   7       46.70       38.34      2.37 o 
   3   9   7       59.67       68.19      5.72 o 
   4   9   7       43.32       40.30      3.14 o 
   5   9   7       23.95       33.01      4.53 o 
   6   9   7       57.30       80.02      6.18 o 
   7   9   7        7.41        5.23      3.78 o 
 -10  10   7       11.20       16.57      4.63 o 
  -9  10   7        3.41        0.22      3.29 o 
  -8  10   7        6.87        9.65      4.61 o 
  -7  10   7        4.93        3.54      1.63 o 
  -6  10   7        9.18        9.94      3.41 o 
  -5  10   7       70.84       65.34      7.62 o 
  -4  10   7      460.26      454.26      9.35 o 
  -3  10   7       46.41       35.10      4.27 o 
  -2  10   7        6.77        5.41      3.04 o 
  -1  10   7       59.01       62.06      6.64 o 
   0  10   7       71.70       85.27      4.35 o 
   1  10   7        8.60        8.45      2.29 o 
   2  10   7        5.98        2.57      2.22 o 
   3  10   7        2.02        2.79      2.30 o 
   4  10   7       11.30       10.02      2.99 o 
   5  10   7       35.97       25.77      4.65 o 
   6  10   7       18.30       22.85      4.66 o 
  -9  11   7        9.28        4.90      4.17 o 
  -8  11   7        0.33       -3.28      3.95 o 
  -7  11   7       10.59       13.50      4.99 o 
  -6  11   7        0.65       -1.39      3.63 o 
  -5  11   7       40.30       49.38      6.56 o 
  -4  11   7       25.32       21.81      4.28 o 
  -3  11   7       16.26       21.15      3.83 o 
  -2  11   7      611.56      587.50     10.91 o 
  -1  11   7        2.36        6.46      4.15 o 
   0  11   7       24.56       33.93      3.84 o 
   1  11   7       24.97       22.69      3.46 o 
   2  11   7        0.25       -0.97      2.29 o 
   3  11   7       59.77       71.53      3.04 o 
   4  11   7       28.71       21.50      6.09 o 
   5  11   7       22.95       31.29      5.23 o 
  -8  12   7        3.88        6.52      4.84 o 
  -7  12   7       29.54       26.63      4.95 o 
  -6  12   7       34.10       43.58      6.81 o 
  -5  12   7       12.43       12.05      4.71 o 
  -4  12   7       14.59       18.08      4.09 o 
  -3  12   7       18.57       13.14      3.82 o 
  -2  12   7       12.15       17.06      4.24 o 
  -1  12   7       13.14       18.64      3.62 o 
   0  12   7       90.76       82.37      4.52 o 
   1  12   7       66.74       68.10      3.64 o 
   2  12   7       84.36       99.60      4.39 o 
   3  12   7       32.31       32.07      3.35 o 
   4  12   7        3.56        7.94      5.10 o 
  -6  13   7        4.12       13.30      5.44 o 
  -5  13   7       44.78       49.92      6.30 o 
  -4  13   7      251.84      249.78      8.61 o 
  -3  13   7        0.20        1.94      3.76 o 
  -2  13   7        6.90        4.70      3.59 o 
  -1  13   7       16.89       17.39      3.81 o 
   0  13   7       25.28       24.48      4.34 o 
   1  13   7        2.28        3.04      3.16 o 
   2  13   7        3.31        2.83      3.06 o 
   3  13   7        2.38        2.53      3.06 o 
  -4  14   7        0.86        2.88      4.28 o 
  -3  14   7       32.53       32.77      6.90 o 
  -2  14   7       16.91       20.37      5.20 o 
  -1  14   7       14.86       17.22      4.28 o 
   0  14   7       86.83      103.88      7.25 o 
   1  14   7       16.24       21.66      4.10 o 
 -13   0   8        1.40       -1.59      4.48 o 
 -12   0   8       31.32       52.86      7.45 o 
 -11   0   8       17.07       22.35      3.91 o 
 -10   0   8       90.94       81.15      6.41 o 
  -9   0   8      281.01      287.45     15.18 o 
  -8   0   8       50.78       48.07      7.85 o 
  -7   0   8      460.22      454.49     21.49 o 
  -6   0   8      670.55      712.11     19.05 o 
  -5   0   8      324.31      365.68     11.23 o 
  -4   0   8        0.83        1.76      6.30 o 
  -3   0   8     1241.11     1264.21     17.27 o 
  -2   0   8     1993.91     2087.84     24.52 o 
  -1   0   8      183.43      170.80      4.33 o 
   0   0   8      411.16      343.57      5.80 o 
   1   0   8      385.63      326.47      4.69 o 
   2   0   8      238.75      229.77      3.36 o 
   3   0   8      666.11      623.93      6.78 o 
   4   0   8      191.11      178.47      5.43 o 
   5   0   8      246.33      249.17      3.82 o 
   6   0   8        7.61        8.07      5.66 o 
   7   0   8        1.06       -2.14      4.59 o 
   8   0   8       34.84       23.36      6.20 o 
   9   0   8        0.61        9.57     15.78 o 
 -13   1   8        5.34       11.50      5.75 o 
 -12   1   8        1.88        1.72      2.23 o 
 -11   1   8        0.01       -0.26      1.99 o 
 -10   1   8        1.09        1.38      1.44 o 
  -9   1   8       17.65       13.95      2.43 o 
  -8   1   8      445.89      451.41      7.22 o 
  -7   1   8     1106.07     1069.48     14.13 o 
  -6   1   8      178.53      167.52      2.74 o 
  -5   1   8        1.59        2.10      3.72 o 
  -4   1   8      187.27      155.49      5.58 o 
  -3   1   8      122.87      133.06      3.82 o 
  -2   1   8        0.28        2.07      1.47 o 
  -1   1   8        0.48        0.63      1.25 o 
   0   1   8      196.78      238.48      3.41 o 
   1   1   8        1.65        1.92      1.21 o 
   2   1   8       43.86       47.84      1.91 o 
   3   1   8      117.75      124.82      2.75 o 
   4   1   8       62.77       66.98      2.02 o 
   5   1   8       99.77      100.46      6.42 o 
   6   1   8      455.67      455.80      5.03 o 
   7   1   8       53.67       50.29      2.69 o 
   8   1   8       43.60       59.37      6.00 o 
   9   1   8      155.67      158.87      8.50 o 
 -13   2   8        5.25       11.75      7.90 o 
 -12   2   8        3.35        2.73      2.46 o 
 -11   2   8        8.94        8.17      1.56 o 
 -10   2   8      115.33      113.05      3.50 o 
  -9   2   8      105.94       93.84      3.28 o 
  -8   2   8       29.99       41.50      6.26 o 
  -7   2   8        1.45        4.40      3.60 o 
  -6   2   8       54.99       55.50      3.28 o 
  -5   2   8      594.77      576.55      7.64 o 
  -4   2   8        3.49        0.98      1.08 o 
  -3   2   8      244.45      240.58      3.89 o 
  -2   2   8      205.69      225.32      3.41 o 
  -1   2   8     3332.67     3558.69     31.29 o 
   0   2   8       23.01       19.73      1.51 o 
   1   2   8      304.29      341.46      4.60 o 
   2   2   8      763.36      762.04      6.22 o 
   3   2   8      441.05      410.40      3.47 o 
   4   2   8        4.27        5.31      2.06 o 
   5   2   8      675.55      644.82      8.79 o 
   6   2   8      195.55      200.13      6.01 o 
   7   2   8       58.42       56.41      2.89 o 
   8   2   8       10.56       19.29     10.41 o 
   9   2   8       17.08       18.94      9.08 o 
 -13   3   8       12.33        7.94      3.17 o 
 -12   3   8        0.46        0.77      3.01 o 
 -11   3   8       17.06       23.32      2.63 o 
 -10   3   8       36.11       46.81      4.54 o 
  -9   3   8        6.58       -0.42      3.06 o 
  -8   3   8      336.15      329.97      9.66 o 
  -7   3   8      478.00      459.89      9.99 o 
  -6   3   8        0.97        0.30      2.41 o 
  -5   3   8      230.62      199.56      6.78 o 
  -4   3   8      563.73      531.77      8.55 o 
  -3   3   8       75.57       78.90      2.65 o 
  -2   3   8     2307.79     2384.06     24.98 o 
  -1   3   8       35.76       24.72      1.62 o 
   0   3   8      314.84      334.02      3.59 o 
   1   3   8      504.40      583.64      5.09 o 
   2   3   8      276.27      282.30      3.12 o 
   3   3   8     1291.10     1298.59     14.81 o 
   4   3   8      212.31      193.79     10.20 o 
   5   3   8       70.53       68.84      2.77 o 
   6   3   8       20.46       19.85      2.50 o 
   7   3   8       18.94       17.66      3.26 o 
   8   3   8        5.31        5.91      6.89 o 
   9   3   8       16.32        5.75     11.50 o 
 -12   4   8        1.48        3.74      3.36 o 
 -11   4   8        0.36       -0.89      2.83 o 
 -10   4   8       40.70       54.13      3.77 o 
  -9   4   8       10.44       18.71      5.76 o 
  -8   4   8       65.79       67.49      6.02 o 
  -7   4   8        5.65        9.21      3.32 o 
  -6   4   8       33.63       56.99      8.07 o 
  -5   4   8       79.34       78.48      6.52 o 
  -4   4   8       33.41       42.81      4.16 o 
  -3   4   8      468.71      498.65      6.21 o 
  -2   4   8      916.96      913.20     10.78 o 
  -1   4   8       42.93       39.15      2.48 o 
   0   4   8      376.85      335.29      4.15 o 
   1   4   8      343.06      344.63      4.07 o 
   2   4   8      395.12      415.59      6.32 o 
   3   4   8      372.44      365.49      6.04 o 
   4   4   8       42.70       49.01      6.79 o 
   5   4   8       71.74       79.73      3.20 o 
   6   4   8        0.09       -0.12      2.30 o 
   7   4   8       45.81       54.75      4.20 o 
   8   4   8        3.20        5.61      2.48 o 
 -12   5   8       25.98       16.95      5.81 o 
 -11   5   8        3.05        1.62      3.93 o 
 -10   5   8        7.67        6.85      5.23 o 
  -9   5   8       34.58       31.25      8.50 o 
  -8   5   8      195.62      180.01      7.85 o 
  -7   5   8       45.18       36.99      5.45 o 
  -6   5   8       75.36       76.68      5.22 o 
  -5   5   8      530.89      504.81     10.12 o 
  -4   5   8      199.19      216.71      3.38 o 
  -3   5   8       75.92       70.45      4.07 o 
  -2   5   8      602.30      618.48      9.05 o 
  -1   5   8       56.89       54.53      3.50 o 
   0   5   8      197.51      197.77      4.23 o 
   1   5   8       39.02       38.10      2.74 o 
   2   5   8        0.11        1.29      1.55 o 
   3   5   8      354.22      313.29      9.37 o 
   4   5   8      232.52      223.24      5.27 o 
   5   5   8      179.24      175.59      4.77 o 
   6   5   8      238.09      234.08      7.24 o 
   7   5   8      106.16      124.73      6.96 o 
   8   5   8       16.79       16.08      2.86 o 
 -12   6   8        0.69        0.12      6.98 o 
 -11   6   8        2.55       -2.04      4.15 o 
 -10   6   8        4.10       14.07      4.63 o 
  -9   6   8       77.35       67.20      5.89 o 
  -8   6   8       46.62       48.64      5.01 o 
  -7   6   8        7.63        3.35      3.16 o 
  -6   6   8      148.69      151.42      6.63 o 
  -5   6   8      116.44      129.30      7.06 o 
  -4   6   8      399.30      371.37      5.69 o 
  -3   6   8      189.84      200.58      6.42 o 
  -2   6   8        0.32        0.63      1.60 o 
  -1   6   8       91.42       86.10      7.52 o 
   0   6   8      470.15      450.26      6.88 o 
   1   6   8     1048.68     1060.39     12.01 o 
   2   6   8      152.23      159.32      4.31 o 
   3   6   8       72.78       73.10      1.87 o 
   4   6   8       30.75       29.55      4.07 o 
   5   6   8      118.16      141.17     10.84 o 
   6   6   8        3.15        1.31      3.30 o 
   7   6   8        9.33       10.88      3.31 o 
   8   6   8        1.63        4.49      3.10 o 
 -11   7   8        5.69        2.48      4.30 o 
 -10   7   8        0.25        0.01      4.59 o 
  -9   7   8       52.21       62.95      4.73 o 
  -8   7   8       14.95       11.75      3.66 o 
  -7   7   8        5.43        9.36      3.58 o 
  -6   7   8        8.72        2.17      5.55 o 
  -5   7   8        1.14        1.33      1.18 o 
  -4   7   8      706.14      698.27      8.66 o 
  -3   7   8      268.80      276.01      5.31 o 
  -2   7   8        1.86        0.55      1.89 o 
  -1   7   8       64.62       68.90      3.16 o 
   0   7   8      425.63      426.90      6.55 o 
   1   7   8      511.73      502.67      8.35 o 
   2   7   8      169.73      164.66      4.21 o 
   3   7   8       30.31       28.17      2.70 o 
   4   7   8       35.32       29.68      3.84 o 
   5   7   8       12.20       14.25      3.40 o 
   6   7   8       12.22       11.05      3.31 o 
   7   7   8        4.13        3.63      3.95 o 
 -11   8   8       17.66       13.86     11.11 o 
 -10   8   8        8.94        9.18      3.72 o 
  -9   8   8       14.76       10.76      4.39 o 
  -8   8   8       13.19        9.57      3.70 o 
  -7   8   8        0.05        0.55      3.46 o 
  -6   8   8      464.28      423.20      6.80 o 
  -5   8   8       79.70       78.82      8.96 o 
  -4   8   8       43.69       43.58      4.15 o 
  -3   8   8       45.14       52.33      2.52 o 
  -2   8   8      108.61      111.24      3.60 o 
  -1   8   8      390.55      387.92     10.23 o 
   0   8   8      214.62      203.99      4.55 o 
   1   8   8       64.86       69.21      3.34 o 
   2   8   8      275.26      229.14      4.61 o 
   3   8   8        3.64        0.45      2.64 o 
   4   8   8       22.35       18.29      1.23 o 
   5   8   8        2.31       -2.97      3.02 o 
   6   8   8       47.37       45.70      4.21 o 
   7   8   8        9.92       10.53      4.00 o 
 -10   9   8        8.97        7.99      3.80 o 
  -9   9   8        0.01        0.98      3.30 o 
  -8   9   8       78.27       73.62      5.78 o 
  -7   9   8       72.02       67.52      4.39 o 
  -6   9   8        4.69        3.47      2.23 o 
  -5   9   8      206.20      183.93      7.34 o 
  -4   9   8      359.90      374.03     10.04 o 
  -3   9   8      247.48      237.19      5.98 o 
  -2   9   8       20.73       24.85      2.68 o 
  -1   9   8       52.57       42.89      3.16 o 
   0   9   8       19.76       14.23      2.97 o 
   1   9   8      278.23      301.87      4.83 o 
   2   9   8       80.09       83.00      5.87 o 
   3   9   8       10.55       15.74      2.22 o 
   4   9   8        0.50       -0.39      1.68 o 
   5   9   8      143.43      130.55      7.09 o 
   6   9   8      112.63      118.61      8.74 o 
  -9  10   8       12.68       11.04      5.34 o 
  -8  10   8       83.91       84.32      6.68 o 
  -7  10   8        8.96       10.24      3.63 o 
  -6  10   8        0.04        3.60      3.64 o 
  -5  10   8        5.51       -1.05      3.73 o 
  -4  10   8       81.39       82.97      7.30 o 
  -3  10   8      138.81      156.75      5.96 o 
  -2  10   8      299.27      298.70      8.00 o 
  -1  10   8       36.01       37.80      3.10 o 
   0  10   8       68.75       83.39      4.62 o 
   1  10   8      267.23      266.25      5.97 o 
   2  10   8       16.15       20.16      3.05 o 
   3  10   8       49.94       58.92      6.62 o 
   4  10   8      121.16      121.18      7.12 o 
   5  10   8        0.02        5.44      4.08 o 
   6  10   8        7.96        5.89      5.60 o 
  -9  11   8        7.00        8.97      4.21 o 
  -8  11   8        8.89        7.68      3.79 o 
  -7  11   8        0.01       -3.22      3.67 o 
  -6  11   8        7.58       -1.67      4.34 o 
  -5  11   8       80.71      100.52      5.39 o 
  -4  11   8       46.12       54.08      8.77 o 
  -3  11   8      164.26      148.40      7.20 o 
  -2  11   8        0.02        1.29      3.21 o 
  -1  11   8       51.86       54.72      3.33 o 
   0  11   8       66.87       75.18      7.76 o 
   1  11   8       49.29       44.48      3.95 o 
   2  11   8       27.91       43.57      3.18 o 
   3  11   8        0.95        1.40      2.31 o 
   4  11   8       30.76       33.63      4.74 o 
   5  11   8       27.84       36.59      7.34 o 
  -7  12   8       11.09        7.31      4.00 o 
  -6  12   8        0.67        0.91      3.57 o 
  -5  12   8       87.53       98.50      5.71 o 
  -4  12   8        0.14       -0.56      5.05 o 
  -3  12   8       23.35       26.38      4.52 o 
  -2  12   8        0.02        0.66      2.91 o 
  -1  12   8        0.54        2.90      3.14 o 
   0  12   8       20.81       22.95      3.14 o 
   1  12   8       82.68       85.56      4.10 o 
   2  12   8       11.22       10.49      3.68 o 
   3  12   8        2.47        3.12      3.74 o 
   4  12   8       38.02       50.01      5.94 o 
  -6  13   8        0.84        3.03      4.55 o 
  -5  13   8       17.11       20.91      5.08 o 
  -4  13   8        3.33        8.94      4.19 o 
  -3  13   8       10.23        3.68      4.40 o 
  -2  13   8       18.73       20.99      4.45 o 
  -1  13   8       72.54       73.44      4.93 o 
   0  13   8      101.63      103.76      6.21 o 
   1  13   8       26.33       19.60      3.42 o 
   2  13   8        1.00        1.93      3.33 o 
  -3  14   8       12.09       10.91      4.63 o 
  -2  14   8       30.37       36.02      4.83 o 
  -1  14   8       16.63       16.55      6.12 o 
 -13   1   9        1.05       -1.02      3.09 o 
 -12   1   9       12.97       27.02      7.28 o 
 -11   1   9        3.38        2.53      1.49 o 
 -10   1   9       23.17       22.28      1.58 o 
  -9   1   9       10.17       14.95      1.26 o 
  -8   1   9      126.32      125.51      6.94 o 
  -7   1   9      188.04      196.00      5.08 o 
  -6   1   9      136.89      128.74     10.56 o 
  -5   1   9      185.05      187.49      4.24 o 
  -4   1   9       22.10       26.55      2.48 o 
  -3   1   9      615.44      683.60     11.12 o 
  -2   1   9     1741.09     1680.37     15.34 o 
  -1   1   9       84.30       72.49      2.48 o 
   0   1   9        0.05        1.06      1.42 o 
   1   1   9      390.91      386.41      5.26 o 
   2   1   9      251.90      254.27      3.83 o 
   3   1   9      712.85      733.67      6.15 o 
   4   1   9        0.32        1.75      1.23 o 
   5   1   9       20.48       17.26      1.55 o 
   6   1   9       37.28       35.99      4.35 o 
   7   1   9       32.35       35.94      5.57 o 
   8   1   9        6.13        3.87      4.57 o 
 -13   2   9       34.36       47.47      6.22 o 
 -12   2   9        9.46        6.58      2.39 o 
 -11   2   9        4.21        3.97      2.24 o 
 -10   2   9       40.09       30.54      3.07 o 
  -9   2   9        0.64        0.42      3.22 o 
  -8   2   9       12.81       17.26      4.97 o 
  -7   2   9      660.55      650.01     11.62 o 
  -6   2   9       68.48       74.28      4.35 o 
  -5   2   9      161.50      178.48      4.51 o 
  -4   2   9       22.33       23.47      2.40 o 
  -3   2   9       51.78       42.96      2.51 o 
  -2   2   9      202.74      197.21      2.87 o 
  -1   2   9      732.92      726.40      7.48 o 
   0   2   9      323.98      314.73      3.80 o 
   1   2   9        1.18        2.26      1.47 o 
   2   2   9     2263.20     2287.01     19.61 o 
   3   2   9     1896.24     1835.80     14.02 o 
   4   2   9       14.88       12.73      1.85 o 
   5   2   9        3.61        2.44      1.66 o 
   6   2   9      171.77      176.50      5.44 o 
   7   2   9       13.57        6.88      5.33 o 
   8   2   9       23.36       15.29      7.87 o 
 -13   3   9        0.01        1.00      4.31 o 
 -12   3   9       49.67       40.02      8.13 o 
 -11   3   9        6.60        4.56      3.04 o 
 -10   3   9        2.49        3.80      2.59 o 
  -9   3   9       40.22       42.70      5.34 o 
  -8   3   9       18.65       23.75      4.59 o 
  -7   3   9      400.02      425.02      7.90 o 
  -6   3   9       94.59       87.59     14.64 o 
  -5   3   9        0.54       -0.65      2.58 o 
  -4   3   9     3475.46     3431.81     40.62 o 
  -3   3   9      515.45      494.69      5.31 o 
  -2   3   9       43.18       43.02      2.65 o 
  -1   3   9      466.91      450.45      4.76 o 
   0   3   9      607.04      584.77      5.46 o 
   1   3   9       18.38       11.71      1.25 o 
   2   3   9      122.77      130.06      3.24 o 
   3   3   9      142.93      124.41      2.75 o 
   4   3   9      220.05      218.98      4.83 o 
   5   3   9       18.39       20.98      2.57 o 
   6   3   9       26.54       35.00      4.70 o 
   7   3   9      185.92      166.14      4.22 o 
   8   3   9      218.18      201.74     10.95 o 
 -12   4   9        4.71        2.15      3.06 o 
 -11   4   9       47.88       45.12      4.19 o 
 -10   4   9       19.13       18.54      4.57 o 
  -9   4   9       26.23       20.26      4.68 o 
  -8   4   9      518.01      481.55     11.68 o 
  -7   4   9       30.53       36.30      7.54 o 
  -6   4   9      157.24      167.66      9.77 o 
  -5   4   9      442.15      411.03      9.12 o 
  -4   4   9      232.22      233.83      7.22 o 
  -3   4   9      884.77      872.93     16.23 o 
  -2   4   9        0.07        2.29      1.77 o 
  -1   4   9        7.79        8.38      1.64 o 
   0   4   9      949.08      968.16      9.28 o 
   1   4   9      346.80      351.09      4.20 o 
   2   4   9      139.84      137.28      3.34 o 
   3   4   9      284.16      272.99      8.22 o 
   4   4   9      163.32      173.64      4.98 o 
   5   4   9        8.56       12.00      3.02 o 
   6   4   9      124.27      121.08      5.56 o 
   7   4   9        6.90        6.51      2.58 o 
   8   4   9       16.99       13.88      6.33 o 
 -12   5   9        1.44       -2.05      4.07 o 
 -11   5   9        4.13        2.90      3.16 o 
 -10   5   9        0.23        1.48      4.60 o 
  -9   5   9       39.20       42.82      6.84 o 
  -8   5   9        1.98        2.80      4.05 o 
  -7   5   9        0.76        2.44      3.63 o 
  -6   5   9       13.14       14.28      3.71 o 
  -5   5   9       69.45       73.39      5.29 o 
  -4   5   9        0.35        1.61      2.87 o 
  -3   5   9       82.02       86.35      5.61 o 
  -2   5   9      414.05      398.54      5.64 o 
  -1   5   9       87.49       88.42      3.39 o 
   0   5   9      195.31      204.37      4.94 o 
   1   5   9       82.99       88.01      2.54 o 
   2   5   9       46.94       48.86      2.64 o 
   3   5   9        6.45        9.90      2.91 o 
   4   5   9       25.62       34.07      4.29 o 
   5   5   9       32.37       40.58      3.60 o 
   6   5   9       15.54       19.04      3.23 o 
   7   5   9        0.06        4.45      2.42 o 
   8   5   9        1.05        1.21      4.33 o 
 -12   6   9        1.95       -7.97     11.06 o 
 -11   6   9       39.34       31.43     15.80 o 
 -10   6   9        2.87        0.76      5.21 o 
  -9   6   9        7.09        5.77      5.03 o 
  -8   6   9       20.87       19.28      6.67 o 
  -7   6   9        9.33       10.54      4.14 o 
  -6   6   9      119.57      113.89      5.68 o 
  -5   6   9      290.42      275.62      7.62 o 
  -4   6   9      793.26      792.43      9.66 o 
  -3   6   9     1564.91     1536.73     21.84 o 
  -2   6   9      236.15      218.24      6.97 o 
  -1   6   9     1416.67     1360.98     16.25 o 
   0   6   9      378.60      382.50      5.94 o 
   1   6   9      403.46      390.08      6.39 o 
   2   6   9       18.04       24.24      2.12 o 
   3   6   9      162.49      141.50      3.39 o 
   4   6   9      215.58      212.16      7.05 o 
   5   6   9       70.10       74.50      4.47 o 
   6   6   9        9.33        9.45      3.32 o 
   7   6   9       30.18       38.33      4.71 o 
 -11   7   9       15.94        9.84      5.96 o 
 -10   7   9       25.94       22.52      4.80 o 
  -9   7   9       41.63       46.64      4.76 o 
  -8   7   9        7.57       13.75      4.32 o 
  -7   7   9       58.56       64.28      4.99 o 
  -6   7   9        6.40        7.83      3.59 o 
  -5   7   9      150.59      145.77      5.59 o 
  -4   7   9      135.11      130.77      3.31 o 
  -3   7   9      276.15      290.59      6.29 o 
  -2   7   9        0.10        0.96      2.32 o 
  -1   7   9       25.36       28.75      2.79 o 
   0   7   9        0.01       -0.36      1.85 o 
   1   7   9      631.07      639.82      8.46 o 
   2   7   9       24.43       19.12      2.83 o 
   3   7   9       95.51       88.81      2.29 o 
   4   7   9       47.98       48.78      4.86 o 
   5   7   9       26.83       35.09      4.66 o 
   6   7   9       57.80       58.47      4.85 o 
   7   7   9       94.98      105.14      5.56 o 
 -11   8   9        4.37        4.06      4.95 o 
 -10   8   9      107.04      132.39     10.55 o 
  -9   8   9       51.00       49.92      6.53 o 
  -8   8   9        1.95       -0.14      3.19 o 
  -7   8   9        4.02       11.15      4.00 o 
  -6   8   9       22.20       14.31      4.62 o 
  -5   8   9      388.87      376.87      5.96 o 
  -4   8   9       41.25       46.29      3.18 o 
  -3   8   9      128.80      131.62      4.81 o 
  -2   8   9      276.49      289.29      7.76 o 
  -1   8   9      577.24      547.33      8.52 o 
   0   8   9      218.67      241.42      6.82 o 
   1   8   9       17.23       24.96      3.43 o 
   2   8   9      510.61      555.91      8.83 o 
   3   8   9       41.28       44.43      3.61 o 
   4   8   9       65.62       70.74      4.51 o 
   5   8   9      241.36      223.01      7.11 o 
   6   8   9       55.07       74.52      8.30 o 
 -10   9   9        5.19        3.52      4.15 o 
  -9   9   9       10.35       12.52      4.17 o 
  -8   9   9       16.26       15.19      4.41 o 
  -7   9   9        2.04        2.25      3.60 o 
  -6   9   9      148.91      145.07      6.73 o 
  -5   9   9       40.04       42.92      5.38 o 
  -4   9   9       75.26       85.30      3.07 o 
  -3   9   9        0.64       -0.88      1.81 o 
  -2   9   9      262.02      263.55      9.60 o 
  -1   9   9      176.70      169.70      5.49 o 
   0   9   9       17.85       24.63      2.88 o 
   1   9   9       69.47       74.27      4.25 o 
   2   9   9       41.98       47.27      4.04 o 
   3   9   9        3.32        4.24      2.39 o 
   4   9   9       12.00       36.60      8.59 o 
   5   9   9        1.85       -3.45      3.45 o 
   6   9   9       22.56       24.07      4.67 o 
  -9  10   9        2.84       -0.47      4.00 o 
  -8  10   9       44.71       45.59      6.18 o 
  -7  10   9        3.20        8.12      4.80 o 
  -6  10   9       67.73       72.77      6.18 o 
  -5  10   9        0.01       -1.63      1.63 o 
  -4  10   9        1.12        5.19      2.02 o 
  -3  10   9        0.34        0.60      2.36 o 
  -2  10   9        0.64        1.69      2.42 o 
  -1  10   9       77.09       73.42      5.15 o 
   0  10   9        1.28        2.57      2.23 o 
   1  10   9        7.25        9.39      3.56 o 
   2  10   9        0.50        1.52      2.94 o 
   3  10   9        1.65        1.32      2.71 o 
   4  10   9       33.32       33.39      4.48 o 
   5  10   9        8.44        8.17      4.38 o 
  -8  11   9        6.97        4.64      4.26 o 
  -7  11   9       16.50       10.18      4.51 o 
  -6  11   9       56.93       70.72      6.63 o 
  -5  11   9       79.25       86.54      4.67 o 
  -4  11   9        0.26       -1.13      2.02 o 
  -3  11   9       65.82       69.12      3.75 o 
  -2  11   9        5.67        2.78      2.72 o 
  -1  11   9       11.57       10.14      2.68 o 
   0  11   9        4.10        7.40      2.40 o 
   1  11   9       17.59       21.16      5.82 o 
   2  11   9        4.82        5.66      2.68 o 
   3  11   9        6.84       12.46      5.06 o 
   4  11   9        1.97        2.31      3.97 o 
  -7  12   9        1.37        2.82      4.15 o 
  -6  12   9        3.55        4.11      4.24 o 
  -5  12   9        4.20        2.24      3.95 o 
  -4  12   9       48.91       59.71      3.58 o 
  -3  12   9        0.29       -2.83      2.83 o 
  -2  12   9       12.06       10.80      3.01 o 
  -1  12   9       72.63       88.66      6.70 o 
   0  12   9        4.60        5.90      2.59 o 
   1  12   9      107.13      117.22      4.44 o 
   2  12   9       65.81       76.10      7.73 o 
   3  12   9       18.46       15.97      4.65 o 
  -5  13   9        0.15       -0.68      3.95 o 
  -4  13   9       13.97       20.45      6.45 o 
  -3  13   9       13.68       13.52      3.21 o 
  -2  13   9       14.03        8.44      3.32 o 
  -1  13   9       11.04        8.75      4.30 o 
   0  13   9       30.54       23.83      4.04 o 
   1  13   9        2.58        4.39      3.04 o 
 -13   0  10        9.81        3.42      7.52 o 
 -12   0  10        2.81        2.38      4.26 o 
 -11   0  10      245.97      224.70      5.20 o 
 -10   0  10        5.85        4.46      3.14 o 
  -9   0  10      177.21      153.27      8.36 o 
  -8   0  10       61.74       65.97      3.59 o 
  -7   0  10      489.98      514.40     26.81 o 
  -6   0  10     1127.38     1115.93     28.77 o 
  -5   0  10      201.05      151.86     34.21 o 
  -4   0  10        0.38       -0.77      1.80 o 
  -3   0  10     1888.92     1772.43     29.96 o 
  -2   0  10      447.66      448.27      7.11 o 
  -1   0  10     2233.73     2278.66     29.51 o 
   0   0  10     1766.32     1782.42     21.99 o 
   1   0  10      558.94      514.71      7.43 o 
   2   0  10       12.37        9.89      1.96 o 
   3   0  10      497.36      468.75     12.85 o 
   4   0  10       36.75       37.59      2.29 o 
   5   0  10       46.69       44.96      1.48 o 
   6   0  10        6.30        2.81      8.16 o 
   7   0  10       20.35       22.78      7.64 o 
   8   0  10       56.68       59.26      8.47 o 
 -13   1  10        1.61        2.60      3.47 o 
 -12   1  10       30.87       34.19      9.79 o 
 -11   1  10        4.94        4.03      3.31 o 
 -10   1  10      145.53      123.42      4.66 o 
  -9   1  10      166.37      155.49      3.08 o 
  -8   1  10      182.97      162.21      9.01 o 
  -7   1  10        7.62        5.12      1.40 o 
  -6   1  10      108.18      106.97      6.47 o 
  -5   1  10       22.00       24.56      2.20 o 
  -4   1  10      328.34      309.92      5.27 o 
  -3   1  10       76.97       71.21      2.34 o 
  -2   1  10      286.04      312.44      4.58 o 
  -1   1  10       51.83       51.82      3.31 o 
   0   1  10      140.71      139.50      3.30 o 
   1   1  10       22.79       20.53      2.09 o 
   2   1  10        0.08        0.92      1.20 o 
   3   1  10       63.99       60.96      3.04 o 
   4   1  10      115.96      104.29      4.55 o 
   5   1  10      315.26      313.78      7.59 o 
   6   1  10       15.83        8.97      2.20 o 
   7   1  10       83.65       77.14      9.33 o 
   8   1  10       70.73       87.13      9.89 o 
 -13   2  10        8.69        4.68      3.83 o 
 -12   2  10        2.89        3.28      2.40 o 
 -11   2  10        1.12        2.32      2.52 o 
 -10   2  10      122.66      125.57      8.21 o 
  -9   2  10        5.27        2.65      3.69 o 
  -8   2  10       81.07       97.80     11.83 o 
  -7   2  10      499.18      503.71     23.11 o 
  -6   2  10      493.73      477.15      8.13 o 
  -5   2  10        4.29        3.35      1.21 o 
  -4   2  10       30.57       42.52      3.40 o 
  -3   2  10        0.82        1.40      1.81 o 
  -2   2  10        7.22        9.96      1.43 o 
  -1   2  10      393.48      397.97      8.95 o 
   0   2  10      105.07      110.18      2.67 o 
   1   2  10      509.03      490.95      5.27 o 
   2   2  10       21.42       21.43      1.59 o 
   3   2  10     1275.16     1205.66     12.04 o 
   4   2  10      192.41      175.61      4.11 o 
   5   2  10       81.34       81.52      4.04 o 
   6   2  10       36.48       43.36      2.74 o 
   7   2  10       27.86       24.08      6.57 o 
   8   2  10        3.42        1.81      9.49 o 
 -12   3  10        0.05        3.75      4.10 o 
 -11   3  10        8.81        6.02      2.64 o 
 -10   3  10        0.20       -0.36      4.38 o 
  -9   3  10       11.36        6.73      3.57 o 
  -8   3  10      153.82      125.92      6.53 o 
  -7   3  10       74.78       80.14      4.58 o 
  -6   3  10        6.83       13.05      3.36 o 
  -5   3  10      248.82      263.47      8.20 o 
  -4   3  10       28.14       20.15      3.65 o 
  -3   3  10        4.66        6.05      2.22 o 
  -2   3  10       80.88       77.74      3.29 o 
  -1   3  10       17.13       30.68      2.29 o 
   0   3  10       94.75       86.15      2.60 o 
   1   3  10      483.04      494.51      6.60 o 
   2   3  10      432.14      411.74      6.01 o 
   3   3  10        6.61        4.17      0.94 o 
   4   3  10        4.56        3.36      2.73 o 
   5   3  10        0.58        0.74      1.77 o 
   6   3  10        1.81        0.34      1.69 o 
   7   3  10        0.21        2.32      6.60 o 
   8   3  10        7.04        9.80      6.51 o 
 -12   4  10       13.59       14.15      5.18 o 
 -11   4  10       12.16       12.88      3.05 o 
 -10   4  10       28.12       29.85      5.60 o 
  -9   4  10        0.23       -1.50      3.28 o 
  -8   4  10        1.95        0.90      3.05 o 
  -7   4  10       83.55       78.62      9.54 o 
  -6   4  10       47.60       45.27      5.12 o 
  -5   4  10       69.45       66.18      4.63 o 
  -4   4  10      584.00      598.02     10.42 o 
  -3   4  10       13.37       11.19      2.06 o 
  -2   4  10       26.46       38.56      4.01 o 
  -1   4  10      565.80      607.24      7.08 o 
   0   4  10      736.63      731.55      7.44 o 
   1   4  10        0.43        2.71      1.63 o 
   2   4  10      608.78      572.69      5.85 o 
   3   4  10        3.46        2.86      2.18 o 
   4   4  10       69.75       65.89      4.98 o 
   5   4  10        4.53        0.93      2.85 o 
   6   4  10       73.07       77.20      7.52 o 
   7   4  10        0.10        1.61      3.90 o 
 -12   5  10        2.34        3.33      5.59 o 
 -11   5  10        0.14       -1.09      5.21 o 
 -10   5  10       13.40        9.26      8.69 o 
  -9   5  10       13.06       16.99      4.34 o 
  -8   5  10       97.56      105.15      7.10 o 
  -7   5  10       51.09       58.95      5.30 o 
  -6   5  10      375.71      374.39      8.68 o 
  -5   5  10      309.35      307.97     10.05 o 
  -4   5  10       51.65       50.43      1.79 o 
  -3   5  10       37.01       39.04      4.01 o 
  -2   5  10      446.67      448.05      7.02 o 
  -1   5  10      111.78      111.31      3.54 o 
   0   5  10       95.91       93.90      2.57 o 
   1   5  10       49.62       50.79      2.54 o 
   2   5  10       39.60       33.95      2.01 o 
   3   5  10      291.95      291.73      5.79 o 
   4   5  10      190.88      196.99     10.41 o 
   5   5  10        1.50       -1.66      2.80 o 
   6   5  10       70.00       78.20      4.21 o 
   7   5  10      117.75      120.09      7.85 o 
 -12   6  10        7.88        6.33      5.23 o 
 -11   6  10       16.37       13.07      7.69 o 
 -10   6  10       11.39        7.86      6.40 o 
  -9   6  10        5.07        0.45      5.52 o 
  -8   6  10       25.77       22.81      5.79 o 
  -7   6  10        0.03       -2.08      3.72 o 
  -6   6  10        0.36        3.14      3.80 o 
  -5   6  10        4.37        4.49      4.62 o 
  -4   6  10       38.47       42.87      3.73 o 
  -3   6  10       28.47       36.38      3.13 o 
  -2   6  10       14.42       11.40      3.05 o 
  -1   6  10      484.73      465.16      6.95 o 
   0   6  10        0.36        0.21      1.95 o 
   1   6  10      351.56      351.75      4.82 o 
   2   6  10       34.31       48.97      3.59 o 
   3   6  10      216.70      197.15      8.42 o 
   4   6  10       92.93       94.47      4.81 o 
   5   6  10       96.39      104.97      6.35 o 
   6   6  10        0.05       -2.77      3.43 o 
   7   6  10       20.57       12.14      3.24 o 
 -11   7  10        2.73        6.95      6.68 o 
 -10   7  10       19.09       12.45      5.36 o 
  -9   7  10       81.28       97.94      7.12 o 
  -8   7  10       10.58       13.11      4.14 o 
  -7   7  10      174.57      156.89      7.46 o 
  -6   7  10       86.70       90.09      6.50 o 
  -5   7  10        3.86        3.71      1.15 o 
  -4   7  10        2.54        2.24      1.52 o 
  -3   7  10       41.51       49.23      4.31 o 
  -2   7  10      142.76      134.71      6.55 o 
  -1   7  10      583.39      565.14      8.49 o 
   0   7  10      311.24      316.45      6.75 o 
   1   7  10      108.37      100.62      4.02 o 
   2   7  10       52.88       45.00      3.32 o 
   3   7  10      189.99      170.98      5.61 o 
   4   7  10        0.04       -0.92      3.03 o 
   5   7  10       64.13       69.10      6.59 o 
   6   7  10        0.28        5.55      5.36 o 
 -11   8  10        5.35        5.60      6.95 o 
 -10   8  10        6.22        1.53      6.39 o 
  -9   8  10        0.01        3.21      5.41 o 
  -8   8  10       70.05       75.40     14.76 o 
  -7   8  10      127.65      116.02      7.12 o 
  -6   8  10        2.52        0.64      4.02 o 
  -5   8  10      111.51       90.29      5.81 o 
  -4   8  10      156.18      142.60      4.32 o 
  -3   8  10      188.72      183.86      7.81 o 
  -2   8  10        2.10        7.48      2.76 o 
  -1   8  10      196.65      193.27      5.95 o 
   0   8  10      125.25      123.00      5.28 o 
   1   8  10      109.14      113.95      6.42 o 
   2   8  10       11.73       14.45      1.89 o 
   3   8  10       93.80       86.04      3.93 o 
   4   8  10       76.58       75.71      5.35 o 
   5   8  10        0.14        1.40      2.92 o 
   6   8  10       16.85       22.22      6.27 o 
 -10   9  10       14.98       15.61      5.49 o 
  -9   9  10        9.40       17.38      5.32 o 
  -8   9  10       77.39       96.91      6.20 o 
  -7   9  10        0.07        0.30      4.21 o 
  -6   9  10        0.31        2.64      3.78 o 
  -5   9  10        0.27        1.75      2.37 o 
  -4   9  10      118.04      118.29      4.49 o 
  -3   9  10        0.03        1.44      3.10 o 
  -2   9  10        1.06        2.29      2.92 o 
  -1   9  10      108.54       95.36      4.52 o 
   0   9  10       14.05       12.10      2.64 o 
   1   9  10        7.08        8.93      3.01 o 
   2   9  10       16.21       18.50      3.32 o 
   3   9  10       20.15       24.08      4.01 o 
   4   9  10       48.08       57.61      4.72 o 
   5   9  10       61.87       58.09      4.89 o 
  -9  10  10       12.21        7.75      6.44 o 
  -8  10  10        5.17       -0.18      5.12 o 
  -7  10  10        6.99        7.42      5.78 o 
  -6  10  10       79.04       78.64      6.77 o 
  -5  10  10       81.46       70.13      3.98 o 
  -4  10  10        6.49        2.18      2.07 o 
  -3  10  10       35.25       37.68      5.83 o 
  -2  10  10       50.50       51.95      5.80 o 
  -1  10  10       13.47       13.14      2.85 o 
   0  10  10        4.82        8.22      3.25 o 
   1  10  10      142.64      150.06     11.35 o 
   2  10  10      152.41      129.49      4.09 o 
   3  10  10        1.72       -0.31      3.61 o 
   4  10  10       82.69       83.79      6.08 o 
  -8  11  10       10.70        9.82      6.20 o 
  -7  11  10        2.22        5.45      5.94 o 
  -6  11  10        7.79        8.67      6.30 o 
  -5  11  10      156.40      135.88      5.82 o 
  -4  11  10        2.06       -0.63      2.56 o 
  -3  11  10       36.97       44.99      6.21 o 
  -2  11  10      165.56      163.20      7.78 o 
  -1  11  10       19.20       18.02      4.39 o 
   0  11  10        0.05        0.57      2.41 o 
   1  11  10       94.30       99.84      4.95 o 
   2  11  10        0.26       -2.32      2.41 o 
   3  11  10       14.40       11.32      4.22 o 
  -7  12  10       20.77       24.43      6.35 o 
  -6  12  10       72.60       92.23     10.32 o 
  -5  12  10       30.85       18.35      7.28 o 
  -4  12  10       65.69       67.21      6.35 o 
  -3  12  10      151.66      159.52      4.80 o 
  -2  12  10        1.41        4.31      3.35 o 
  -1  12  10      115.42      130.30      6.99 o 
   0  12  10        8.05       -0.19      3.21 o 
   1  12  10        3.12        4.58      3.59 o 
   2  12  10       29.54       26.54      4.94 o 
  -5  13  10        1.89       -7.42      9.13 o 
  -4  13  10       23.62       14.11      5.07 o 
  -3  13  10       39.48       29.35      3.41 o 
  -2  13  10       48.16       53.70      5.23 o 
  -1  13  10        0.12       -1.47      3.18 o 
   0  13  10       23.98       34.57      4.89 o 
 -13   1  11        1.14       -0.40      3.75 o 
 -12   1  11       47.83       54.41      5.60 o 
 -11   1  11       47.48       60.93      8.04 o 
 -10   1  11       77.60       77.94      5.43 o 
  -9   1  11      150.74      163.65      7.28 o 
  -8   1  11       15.86       14.48      3.85 o 
  -7   1  11      101.52       91.84      4.76 o 
  -6   1  11      837.41      778.72     16.58 o 
  -5   1  11      676.19      707.02     11.54 o 
  -4   1  11       34.30       34.97      2.22 o 
  -3   1  11       85.50       93.20      4.35 o 
  -2   1  11       59.16       51.37      2.57 o 
  -1   1  11      177.36      190.10      4.80 o 
   0   1  11       62.61       64.80      2.57 o 
   1   1  11      215.16      200.31      3.70 o 
   2   1  11       34.37       39.82      1.83 o 
   3   1  11      576.47      537.26      5.55 o 
   4   1  11        1.08        1.32      0.84 o 
   5   1  11       24.82       28.05      1.57 o 
   6   1  11       21.20       20.90      5.78 o 
   7   1  11      145.23      159.59     13.27 o 
 -12   2  11        0.28        0.62      3.24 o 
 -11   2  11        2.56        4.27      2.25 o 
 -10   2  11       88.43       92.23      3.72 o 
  -9   2  11       84.15       94.53      6.32 o 
  -8   2  11       21.05       10.23      3.85 o 
  -7   2  11       44.40       51.49      5.10 o 
  -6   2  11      328.65      346.04      8.01 o 
  -5   2  11        6.16        8.72      2.66 o 
  -4   2  11      184.14      183.23      5.87 o 
  -3   2  11       35.32       44.87      2.45 o 
  -2   2  11        0.74        3.29      1.67 o 
  -1   2  11       60.09       51.70      2.90 o 
   0   2  11      382.37      372.61      4.89 o 
   1   2  11     1045.38     1051.83     10.48 o 
   2   2  11      417.88      400.03      4.19 o 
   3   2  11        3.71        4.00      1.11 o 
   4   2  11      109.61      108.27      3.42 o 
   5   2  11      500.61      483.60      9.00 o 
   6   2  11       89.97      122.01     15.06 o 
   7   2  11       34.83       30.43      8.76 o 
 -12   3  11        9.69        4.11      3.83 o 
 -11   3  11        0.03       -1.25      3.30 o 
 -10   3  11        0.12        0.32      3.40 o 
  -9   3  11        4.49        6.81      4.24 o 
  -8   3  11        7.41       13.40      3.96 o 
  -7   3  11      259.57      268.55      8.25 o 
  -6   3  11       74.56       64.85      5.08 o 
  -5   3  11       21.02       22.34      3.30 o 
  -4   3  11     1088.13     1101.87     15.72 o 
  -3   3  11      298.53      284.93      5.59 o 
  -2   3  11       21.09       32.23      3.30 o 
  -1   3  11      179.34      185.46      3.28 o 
   0   3  11     1050.03     1017.92      8.69 o 
   1   3  11      139.28      129.06      4.10 o 
   2   3  11       26.16       28.24      1.58 o 
   3   3  11      187.69      174.21      5.85 o 
   4   3  11       50.39       47.04      3.45 o 
   5   3  11      140.53      144.61      4.52 o 
   6   3  11       84.62       92.88      3.68 o 
   7   3  11       41.18       51.98     10.70 o 
 -12   4  11        0.00        5.25      5.77 o 
 -11   4  11       40.57       34.04      9.38 o 
 -10   4  11        0.57       -2.90      4.24 o 
  -9   4  11        4.08       11.14      4.61 o 
  -8   4  11        0.08        1.12      2.80 o 
  -7   4  11      170.74      158.75      6.63 o 
  -6   4  11        5.81       10.91      3.26 o 
  -5   4  11        6.66        7.36      3.21 o 
  -4   4  11      160.21      147.58      5.22 o 
  -3   4  11      265.09      266.03      4.74 o 
  -2   4  11       14.55       15.98      2.70 o 
  -1   4  11       73.15       66.01      2.55 o 
   0   4  11      512.42      492.51      6.18 o 
   1   4  11      262.43      254.66      4.91 o 
   2   4  11        0.16        0.87      1.08 o 
   3   4  11       20.72       33.77      6.10 o 
   4   4  11      309.80      312.08     10.62 o 
   5   4  11       32.75       31.84      3.60 o 
   6   4  11        5.17        4.37      2.59 o 
   7   4  11        1.67       -3.40      7.02 o 
 -12   5  11        1.71        0.37      5.21 o 
 -11   5  11       37.81       29.86      5.68 o 
 -10   5  11        0.59       -1.03      3.86 o 
  -9   5  11       14.10       21.41      3.81 o 
  -8   5  11        6.48        7.39      4.21 o 
  -7   5  11       39.46       56.13     12.33 o 
  -6   5  11       17.02       15.29      5.55 o 
  -5   5  11        0.10        1.64      4.04 o 
  -4   5  11      234.98      250.52      4.20 o 
  -3   5  11      295.05      274.12      4.98 o 
  -2   5  11      226.27      221.60      4.87 o 
  -1   5  11       56.14       53.43      4.62 o 
   0   5  11      221.40      219.29      4.43 o 
   1   5  11       67.03       74.13      5.51 o 
   2   5  11      114.12      113.20      2.69 o 
   3   5  11       75.29       63.46      6.30 o 
   4   5  11        0.24        0.87      2.33 o 
   5   5  11       11.72       13.81      3.40 o 
   6   5  11        1.70        4.07      2.74 o 
 -11   6  11       60.25       64.76      9.23 o 
 -10   6  11        7.42        3.97      5.77 o 
  -9   6  11       15.55       11.67      5.81 o 
  -8   6  11       57.31       54.72      6.99 o 
  -7   6  11       23.74       26.61      5.01 o 
  -6   6  11       56.76       46.51      5.45 o 
  -5   6  11       37.85       34.37      5.86 o 
  -4   6  11       15.32       11.54      2.38 o 
  -3   6  11       27.71       23.33      2.39 o 
  -2   6  11      119.82      130.35     10.04 o 
  -1   6  11       72.98       77.46      5.53 o 
   0   6  11      253.74      257.23      4.52 o 
   1   6  11       18.09       18.62      1.89 o 
   2   6  11       88.23       84.20      2.65 o 
   3   6  11      350.13      330.63      8.43 o 
   4   6  11       26.20       41.16      6.02 o 
   5   6  11       52.72       67.10      5.80 o 
   6   6  11       78.17       77.49      4.90 o 
 -11   7  11        0.40       -2.12      6.60 o 
 -10   7  11       54.64       66.74     17.03 o 
  -9   7  11       21.77       25.81      6.61 o 
  -8   7  11        8.05        5.94      4.73 o 
  -7   7  11        0.36        0.34      3.86 o 
  -6   7  11        0.05       -0.98      3.87 o 
  -5   7  11       46.25       50.92      1.85 o 
  -4   7  11       60.02       53.55      3.54 o 
  -3   7  11      105.30      106.11      4.18 o 
  -2   7  11        1.92        5.48      2.46 o 
  -1   7  11      755.94      765.96     11.35 o 
   0   7  11        4.80        6.80      1.95 o 
   1   7  11       10.26        7.19      2.02 o 
   2   7  11       15.68       15.12      1.75 o 
   3   7  11       29.85       26.70      1.33 o 
   4   7  11       17.46       13.36      3.51 o 
   5   7  11       66.35       75.73      5.49 o 
   6   7  11      120.16      135.40      6.03 o 
 -10   8  11        9.39       14.16      7.52 o 
  -9   8  11        0.02        4.09      5.64 o 
  -8   8  11        9.59        5.92      8.46 o 
  -7   8  11        4.17        7.06      5.66 o 
  -6   8  11      161.95      144.02      7.72 o 
  -5   8  11        2.08        4.19      2.33 o 
  -4   8  11      110.97      114.05      7.20 o 
  -3   8  11       57.94       70.26      4.95 o 
  -2   8  11        8.74        9.90      3.75 o 
  -1   8  11       32.22       32.84      3.00 o 
   0   8  11        3.96        8.02      2.94 o 
   1   8  11      219.93      222.39      5.89 o 
   2   8  11      207.29      204.51      3.94 o 
   3   8  11       73.32       84.84      5.90 o 
   4   8  11      135.02      152.14      8.26 o 
   5   8  11       59.55       86.58      8.04 o 
 -10   9  11        9.87        9.57      5.37 o 
  -9   9  11       11.85        2.79      4.75 o 
  -8   9  11       65.68       59.64      7.55 o 
  -7   9  11       58.06       40.62      6.04 o 
  -6   9  11        2.01        2.58      4.59 o 
  -5   9  11        9.54        6.18      2.39 o 
  -4   9  11       22.80       20.62      3.10 o 
  -3   9  11        4.46        2.04      2.19 o 
  -2   9  11       28.95       51.40     12.69 o 
  -1   9  11       15.86       16.27      3.89 o 
   0   9  11       68.02       64.83      4.46 o 
   1   9  11       94.21       98.89      3.74 o 
   2   9  11        1.12        2.68      1.50 o 
   3   9  11       29.21       38.87      5.85 o 
   4   9  11       15.59       17.20      4.47 o 
  -9  10  11        0.78        4.07      5.52 o 
  -8  10  11        2.19       -3.41      4.99 o 
  -7  10  11        6.25        8.84      4.57 o 
  -6  10  11        0.02       -1.52      5.28 o 
  -5  10  11        3.94        4.41      3.48 o 
  -4  10  11        1.25       -3.01      3.01 o 
  -3  10  11        6.06        5.91      2.54 o 
  -2  10  11       13.44       15.10      3.37 o 
  -1  10  11        3.69        3.95      2.87 o 
   0  10  11       26.33       23.75      4.81 o 
   1  10  11       11.03       16.65      2.97 o 
   2  10  11        4.39        5.74      1.76 o 
   3  10  11        8.41        9.19      4.63 o 
  -8  11  11        1.27        1.61      5.97 o 
  -7  11  11       12.92       12.45      6.84 o 
  -6  11  11       53.39       62.85      6.35 o 
  -5  11  11       14.67       16.84      5.86 o 
  -4  11  11        0.12       -0.22      3.55 o 
  -3  11  11       10.29       12.68      2.89 o 
  -2  11  11      106.11      104.96      4.56 o 
  -1  11  11        2.04        0.19      3.00 o 
   0  11  11        6.14        6.12      3.39 o 
   1  11  11        7.85        6.82      3.02 o 
   2  11  11       24.66       26.35      5.44 o 
  -6  12  11        4.68        6.65      5.58 o 
  -5  12  11        0.14        6.47      5.77 o 
  -4  12  11        2.01        2.55      3.73 o 
  -3  12  11        5.23        7.86      4.14 o 
  -2  12  11        0.56       -1.08      4.30 o 
  -1  12  11       46.33       41.97      6.03 o 
   0  12  11        8.50        7.80      3.80 o 
   1  12  11      106.45       91.75     10.03 o 
 -12   0  12       46.02       53.73     37.14 o 
 -11   0  12       14.52       17.00      6.68 o 
 -10   0  12       86.35       87.71      3.29 o 
  -9   0  12        0.76        0.01      2.47 o 
  -8   0  12        6.01        1.81      5.81 o 
  -7   0  12      467.62      477.67      9.40 o 
  -6   0  12     1222.10     1215.05     31.70 o 
  -5   0  12        0.71       -0.10      2.86 o 
  -4   0  12       54.16       63.45      3.69 o 
  -3   0  12        1.33        4.82      4.52 o 
  -2   0  12      158.86      163.98      5.35 o 
  -1   0  12      240.81      257.13      5.87 o 
   0   0  12       33.05       29.15      2.77 o 
   1   0  12      513.59      477.19      7.91 o 
   2   0  12      222.39      217.85      4.63 o 
   3   0  12        4.76        2.94      3.40 o 
   4   0  12      365.23      374.14      6.50 o 
   5   0  12       82.45       85.31      8.02 o 
   6   0  12        2.01        0.91      5.32 o 
   7   0  12       29.34       29.03      9.35 o 
 -12   1  12        7.04        6.53      4.45 o 
 -11   1  12        7.22        6.85      4.25 o 
 -10   1  12        6.17        7.41      1.98 o 
  -9   1  12        2.68        1.71      3.52 o 
  -8   1  12        0.11        5.31      3.53 o 
  -7   1  12       88.88       86.15      6.94 o 
  -6   1  12       53.84       57.59      5.39 o 
  -5   1  12        7.05        3.21      1.37 o 
  -4   1  12       23.53       26.41      2.24 o 
  -3   1  12        4.81        5.14      1.71 o 
  -2   1  12        0.09       -0.57      1.87 o 
  -1   1  12       19.49       20.76      2.42 o 
   0   1  12      470.36      449.60      6.12 o 
   1   1  12       62.45       71.84      2.48 o 
   2   1  12        2.62        1.07      1.54 o 
   3   1  12      202.17      195.08      4.18 o 
   4   1  12        0.03       -0.45      0.79 o 
   5   1  12        0.11        0.47      1.54 o 
   6   1  12       94.29       83.56     11.49 o 
   7   1  12       67.60       74.25      7.17 o 
 -12   2  12       25.38       14.10      4.49 o 
 -11   2  12       35.96       30.80      4.12 o 
 -10   2  12        0.08        4.62      4.50 o 
  -9   2  12        1.95        2.77      4.20 o 
  -8   2  12        3.27        5.68      3.69 o 
  -7   2  12       26.10       45.86     10.29 o 
  -6   2  12      602.99      606.82     11.00 o 
  -5   2  12      139.84      143.65      4.89 o 
  -4   2  12      101.56       98.87      3.08 o 
  -3   2  12      191.74      208.80      3.70 o 
  -2   2  12       47.59       57.98      2.71 o 
  -1   2  12      133.02      147.21      3.40 o 
   0   2  12      148.18      148.32      3.72 o 
   1   2  12       67.20       67.32      4.07 o 
   2   2  12      537.95      518.41      5.29 o 
   3   2  12        2.35        0.98      1.12 o 
   4   2  12        0.02       -2.46      2.70 o 
   5   2  12       59.09       57.23      2.42 o 
   6   2  12       51.05       80.83     12.26 o 
   7   2  12        5.15        4.33      6.19 o 
 -12   3  12       20.72       10.64      5.93 o 
 -11   3  12       21.96       21.62      3.95 o 
 -10   3  12       12.62       14.83      4.57 o 
  -9   3  12       17.31       14.92      4.93 o 
  -8   3  12       23.01       15.88      4.74 o 
  -7   3  12      973.27      893.25     15.46 o 
  -6   3  12       59.55       57.51      4.74 o 
  -5   3  12      815.16      764.84     14.47 o 
  -4   3  12        1.58        2.24      2.61 o 
  -3   3  12      103.89      105.11      3.96 o 
  -2   3  12       28.55       27.76      2.18 o 
  -1   3  12        6.67        9.92      1.92 o 
   0   3  12       17.42       22.13      1.91 o 
   1   3  12      438.56      399.50      6.96 o 
   2   3  12       40.40       32.81      1.69 o 
   3   3  12       19.90       15.17      1.33 o 
   4   3  12       19.42       13.55      2.71 o 
   5   3  12       16.77       19.98      3.60 o 
   6   3  12        0.09       -1.89      5.34 o 
 -12   4  12        1.60        3.25      5.92 o 
 -11   4  12        4.06       -0.76      4.39 o 
 -10   4  12        8.76       13.63      5.26 o 
  -9   4  12       49.28       51.08      5.31 o 
  -8   4  12        0.02       -1.07      3.23 o 
  -7   4  12       15.03        9.55      3.77 o 
  -6   4  12        3.17        3.90      3.33 o 
  -5   4  12       50.95       62.43      5.20 o 
  -4   4  12       33.92       43.57      3.68 o 
  -3   4  12       29.71       39.42      6.77 o 
  -2   4  12      231.25      243.70      4.53 o 
  -1   4  12       82.18       80.00      3.54 o 
   0   4  12      205.94      196.36      6.49 o 
   1   4  12       71.99       82.69      2.98 o 
   2   4  12       31.37       37.44      2.00 o 
   3   4  12       18.37       31.91      5.19 o 
   4   4  12        9.63        5.25      2.85 o 
   5   4  12       15.45       14.79      3.21 o 
   6   4  12       42.01       28.97      5.05 o 
 -12   5  12       23.51       18.27      8.32 o 
 -11   5  12        1.24        3.93      4.42 o 
 -10   5  12       41.70       30.32      6.74 o 
  -9   5  12       63.68       60.49      4.77 o 
  -8   5  12       51.95       52.28      4.87 o 
  -7   5  12       33.61       30.55      4.90 o 
  -6   5  12        1.39       -0.49      3.14 o 
  -5   5  12      238.01      237.29      6.63 o 
  -4   5  12      192.74      205.93      6.58 o 
  -3   5  12        7.22        4.53      2.51 o 
  -2   5  12       96.02       94.99      5.03 o 
  -1   5  12      215.90      201.31      3.80 o 
   0   5  12      330.69      348.46      5.59 o 
   1   5  12        3.42        8.12      1.50 o 
   2   5  12       18.53       20.28      2.02 o 
   3   5  12       49.20       46.69      3.78 o 
   4   5  12        6.43       10.58      3.40 o 
   5   5  12        0.35        1.42      2.73 o 
   6   5  12      125.37      113.04      4.39 o 
 -11   6  12        3.16        2.37      4.85 o 
 -10   6  12        1.15        4.47      4.37 o 
  -9   6  12       63.11       63.56      7.71 o 
  -8   6  12       59.33       54.35     12.26 o 
  -7   6  12       38.71       32.74      5.45 o 
  -6   6  12       29.14       20.97      4.39 o 
  -5   6  12       15.30       19.05      4.18 o 
  -4   6  12       86.49       93.03      2.80 o 
  -3   6  12       25.96       30.50      2.41 o 
  -2   6  12       12.29       12.10      2.11 o 
  -1   6  12      424.65      380.81     10.19 o 
   0   6  12        2.64        3.52      1.79 o 
   1   6  12      214.71      221.59      4.12 o 
   2   6  12        0.50       -1.09      1.34 o 
   3   6  12      104.77      102.46      7.88 o 
   4   6  12       14.01       16.13      3.35 o 
   5   6  12       99.83      101.04      6.39 o 
 -11   7  12        0.48        2.88      7.10 o 
 -10   7  12        3.39        8.48      4.49 o 
  -9   7  12       45.61       68.41      6.72 o 
  -8   7  12        4.08        1.85      5.11 o 
  -7   7  12       36.40       48.05      5.27 o 
  -6   7  12        6.84       10.65      4.86 o 
  -5   7  12       45.62       17.38     16.22 o 
  -4   7  12      135.08      132.62      4.53 o 
  -3   7  12      811.31      762.91     10.13 o 
  -2   7  12       18.39       14.79      3.31 o 
  -1   7  12      298.68      255.66      4.77 o 
   0   7  12      238.11      238.50      4.21 o 
   1   7  12      104.80       93.87      4.58 o 
   2   7  12      140.06      136.76      6.91 o 
   3   7  12       71.51       70.11      5.03 o 
   4   7  12       24.51       29.07      4.33 o 
   5   7  12       56.38       70.89      7.33 o 
 -10   8  12       13.68       15.75      5.91 o 
  -9   8  12        6.13        5.11      5.99 o 
  -8   8  12        9.82       18.27      5.40 o 
  -7   8  12       11.21       13.70      4.62 o 
  -6   8  12       34.14       33.22      5.11 o 
  -5   8  12        9.71        5.93      1.79 o 
  -4   8  12      165.71      175.18      5.01 o 
  -3   8  12       42.35       39.10      3.29 o 
  -2   8  12      103.36       89.51      5.51 o 
  -1   8  12        0.29        2.56      2.31 o 
   0   8  12        1.43        0.62      1.61 o 
   1   8  12       75.50       72.89      3.29 o 
   2   8  12       32.79       26.49      2.09 o 
   3   8  12        2.88        1.42      3.67 o 
   4   8  12       39.13       33.67      6.14 o 
  -9   9  12       44.57       57.67      6.37 o 
  -8   9  12       50.53       66.20      7.08 o 
  -7   9  12       32.92       50.43      9.22 o 
  -6   9  12       43.71       48.36      6.37 o 
  -5   9  12       11.73       10.77      4.39 o 
  -4   9  12       83.70       86.16      4.44 o 
  -3   9  12       20.64       33.51      4.22 o 
  -2   9  12       60.33       69.65      3.97 o 
  -1   9  12        5.72        4.70      2.60 o 
   0   9  12       14.31       13.08      3.11 o 
   1   9  12       13.44       18.06      2.45 o 
   2   9  12       41.23       38.36      4.77 o 
   3   9  12        0.03       -0.11      3.61 o 
   4   9  12       22.07       18.18      4.62 o 
  -8  10  12       82.18       83.72      7.13 o 
  -7  10  12       16.20       13.75      5.68 o 
  -6  10  12       10.97        8.33      4.65 o 
  -5  10  12        0.62        1.65      4.64 o 
  -4  10  12       44.44       44.60      8.93 o 
  -3  10  12      114.02      126.45      5.35 o 
  -2  10  12        6.77        2.69      3.90 o 
  -1  10  12        0.04        1.10      2.82 o 
   0  10  12       92.28      102.59      7.55 o 
   1  10  12       99.89      105.04      7.89 o 
   2  10  12       26.92       40.21      7.65 o 
   3  10  12        7.79        9.90      4.05 o 
  -7  11  12        6.44        8.15      5.52 o 
  -6  11  12       19.94       22.29      5.62 o 
  -5  11  12       63.70       83.38      6.65 o 
  -4  11  12        0.95        3.06      3.54 o 
  -3  11  12       12.16       12.28      2.96 o 
  -2  11  12       56.72       47.77      4.48 o 
  -1  11  12       12.35       11.49      3.64 o 
   0  11  12       25.51       34.90      4.31 o 
   1  11  12        8.38        3.37      2.75 o 
  -5  12  12       67.33       93.58     15.38 o 
  -4  12  12       33.62       41.86      8.55 o 
  -3  12  12        0.02        2.41      4.18 o 
  -2  12  12       13.00       14.89      5.21 o 
  -1  12  12       20.25       28.16      4.83 o 
 -12   1  13        2.72        5.75      3.90 o 
 -11   1  13        0.48       -1.58      4.21 o 
 -10   1  13       17.78       11.54      2.97 o 
  -9   1  13       39.61       54.22      6.02 o 
  -8   1  13       12.05        9.87      4.36 o 
  -7   1  13       42.70       46.55      2.07 o 
  -6   1  13       10.81       11.65      1.91 o 
  -5   1  13      117.52      123.99      3.61 o 
  -4   1  13       17.83       22.39      1.97 o 
  -3   1  13       16.96       13.77      2.27 o 
  -2   1  13      416.96      410.17      5.93 o 
  -1   1  13      716.86      710.97      8.66 o 
   0   1  13      156.68      155.45      5.12 o 
   1   1  13        9.36        6.47      2.30 o 
   2   1  13       16.01       23.18      2.70 o 
   3   1  13        0.11        3.22      1.51 o 
   4   1  13       35.72       36.12      2.98 o 
   5   1  13       96.54      100.97     15.28 o 
   6   1  13       57.51       59.95      7.02 o 
 -12   2  13       11.42       10.16      4.53 o 
 -11   2  13        5.77        7.66      5.10 o 
 -10   2  13       12.41        8.75      5.95 o 
  -9   2  13       42.52       56.01      7.85 o 
  -8   2  13       29.54       27.27      6.09 o 
  -7   2  13       60.20       65.41      5.34 o 
  -6   2  13        6.80        7.12      1.37 o 
  -5   2  13       54.57       57.74      5.26 o 
  -4   2  13        0.06        0.02      1.87 o 
  -3   2  13      169.97      162.78      5.15 o 
  -2   2  13       18.77       22.56      3.20 o 
  -1   2  13      293.04      289.79      6.12 o 
   0   2  13      375.48      371.54      5.18 o 
   1   2  13       70.13       65.66      2.53 o 
   2   2  13      164.82      157.76      3.83 o 
   3   2  13      426.43      429.62      5.28 o 
   4   2  13       39.92       49.30      3.77 o 
   5   2  13       81.35       75.88      6.44 o 
   6   2  13       87.06       87.80      9.13 o 
 -12   3  13       35.35       14.42      7.21 o 
 -11   3  13        9.52        6.97      6.14 o 
 -10   3  13       18.45       13.58      6.41 o 
  -9   3  13       46.82       61.60     16.43 o 
  -8   3  13        0.04       -1.07      4.97 o 
  -7   3  13      148.97      157.79      8.25 o 
  -6   3  13      148.87      154.79      5.96 o 
  -5   3  13        0.27        0.67      2.94 o 
  -4   3  13      151.78      156.09      4.47 o 
  -3   3  13      134.17      134.20      6.40 o 
  -2   3  13      418.89      396.49      6.75 o 
  -1   3  13       64.94       66.79      2.97 o 
   0   3  13        0.22        0.72      1.40 o 
   1   3  13       19.71       15.86      1.81 o 
   2   3  13      124.24      116.20      2.94 o 
   3   3  13       16.69       17.95      1.51 o 
   4   3  13       38.26       42.28      4.95 o 
   5   3  13        4.43        6.34      2.95 o 
   6   3  13       67.62       71.52      8.75 o 
 -12   4  13        0.14       -3.16      5.28 o 
 -11   4  13       21.65       16.26      5.90 o 
 -10   4  13        0.18        4.27      5.72 o 
  -9   4  13        0.68        0.03      4.07 o 
  -8   4  13       89.96      106.79      6.33 o 
  -7   4  13        5.53       10.78      3.52 o 
  -6   4  13       17.28       14.28      3.77 o 
  -5   4  13      169.25      152.37      5.89 o 
  -4   4  13       29.42       30.43      3.86 o 
  -3   4  13      170.53      137.02      6.76 o 
  -2   4  13      113.48      106.26      4.80 o 
  -1   4  13       96.10      109.08      3.92 o 
   0   4  13       42.06       39.25      2.41 o 
   1   4  13        5.06        3.08      1.86 o 
   2   4  13      145.01      143.98      3.38 o 
   3   4  13       94.92       89.47      4.41 o 
   4   4  13       18.98       21.51      4.01 o 
   5   4  13        4.42        8.85      2.88 o 
 -11   5  13        1.88        0.98      5.72 o 
 -10   5  13        2.04        8.45      4.69 o 
  -9   5  13       13.23        8.47      4.13 o 
  -8   5  13        0.76        4.79      5.94 o 
  -7   5  13       44.73       50.75      5.54 o 
  -6   5  13       32.10       35.01      4.47 o 
  -5   5  13      189.32      189.99      8.69 o 
  -4   5  13        6.80       11.22      3.37 o 
  -3   5  13       22.08       26.57      2.97 o 
  -2   5  13       16.23       10.82      1.95 o 
  -1   5  13        0.37        1.05      1.77 o 
   0   5  13       47.09       50.29      3.96 o 
   1   5  13       22.95       27.39      2.15 o 
   2   5  13        4.37        3.14      1.28 o 
   3   5  13        0.37       -2.74      2.74 o 
   4   5  13        1.69       -1.45      2.36 o 
   5   5  13        0.62        2.98      3.14 o 
 -11   6  13        0.74       -4.65      5.38 o 
 -10   6  13        0.68       -0.26      4.04 o 
  -9   6  13        5.14        8.99      4.82 o 
  -8   6  13       10.57       24.58      5.18 o 
  -7   6  13       66.65       78.27      6.59 o 
  -6   6  13      180.21      168.05      6.16 o 
  -5   6  13       28.05       28.48      4.23 o 
  -4   6  13      264.79      255.21      4.81 o 
  -3   6  13      225.31      226.90      6.54 o 
  -2   6  13        5.06        8.40      2.26 o 
  -1   6  13       45.75       50.40      3.91 o 
   0   6  13      215.68      207.47      4.35 o 
   1   6  13      143.52      140.53      3.45 o 
   2   6  13       15.52       12.43      2.54 o 
   3   6  13       96.31       98.73      5.69 o 
   4   6  13      147.16      166.61      7.44 o 
   5   6  13        5.35        7.27      3.59 o 
 -10   7  13        9.60        3.65      3.93 o 
  -9   7  13       18.37       23.00      6.78 o 
  -8   7  13        1.09       -3.39      4.67 o 
  -7   7  13       35.32       60.28      9.34 o 
  -6   7  13       35.97       45.07      5.38 o 
  -5   7  13       13.13       16.98      4.48 o 
  -4   7  13        5.50        5.51      3.06 o 
  -3   7  13      275.39      284.51      5.32 o 
  -2   7  13       69.19       74.61      3.87 o 
  -1   7  13        0.96        0.30      2.00 o 
   0   7  13       60.93       61.38      3.60 o 
   1   7  13       79.84       86.72      3.28 o 
   2   7  13       17.59       15.79      3.71 o 
   3   7  13        4.21        5.41      3.84 o 
   4   7  13       81.02       95.04      7.56 o 
 -10   8  13        5.59       10.70      6.74 o 
  -9   8  13        1.54        7.39      4.79 o 
  -8   8  13        1.00       -1.08      4.66 o 
  -7   8  13       14.15       18.71      6.24 o 
  -6   8  13       67.63       89.85      6.30 o 
  -5   8  13       26.76       21.46      2.26 o 
  -4   8  13       11.57       14.62      3.81 o 
  -3   8  13       39.90       52.69      5.41 o 
  -2   8  13       23.78       24.09      3.05 o 
  -1   8  13       76.69       87.18      3.64 o 
   0   8  13       36.64       42.21      3.43 o 
   1   8  13        6.32        0.57      2.15 o 
   2   8  13       74.35       90.80      6.31 o 
   3   8  13       78.40       79.90      6.80 o 
  -9   9  13        1.12        1.74      4.46 o 
  -8   9  13        3.50       -1.82      5.93 o 
  -7   9  13        1.37        8.91      5.45 o 
  -6   9  13       38.38       35.79      5.61 o 
  -5   9  13        1.32       -2.32      5.56 o 
  -4   9  13       13.67       11.88      3.74 o 
  -3   9  13        0.00       -2.96      3.07 o 
  -2   9  13      132.57      134.13      7.37 o 
  -1   9  13       11.23       11.26      2.62 o 
   0   9  13       33.38       26.24      3.72 o 
   1   9  13       13.11       12.38      2.04 o 
   2   9  13        4.56       -0.31      3.14 o 
   3   9  13       35.05       34.01      4.63 o 
  -8  10  13        4.21       -1.57      4.70 o 
  -7  10  13        4.80        7.55      5.57 o 
  -6  10  13        3.21        3.99      4.95 o 
  -5  10  13        6.14        5.84      4.44 o 
  -4  10  13        1.29       -0.47      2.79 o 
  -3  10  13        3.95        3.69      3.22 o 
  -2  10  13       85.61       83.87     10.32 o 
  -1  10  13       17.38       15.69      3.29 o 
   0  10  13        1.40        1.27      2.42 o 
   1  10  13       26.77       27.56      4.49 o 
   2  10  13        0.00       -1.74      5.01 o 
  -6  11  13       21.19       30.56      5.93 o 
  -5  11  13        4.07        5.66      4.81 o 
  -4  11  13       90.25       95.16      7.75 o 
  -3  11  13        2.46        4.50      2.85 o 
  -2  11  13        0.18        0.61      3.04 o 
  -1  11  13        3.88        7.77      4.39 o 
   0  11  13        5.39        7.79      3.48 o 
 -12   0  14       94.99       85.77      9.87 o 
 -11   0  14       40.35       64.67     10.01 o 
 -10   0  14        0.29        5.17      5.13 o 
  -9   0  14       48.20       43.03      3.81 o 
  -8   0  14       37.18       45.95      4.30 o 
  -7   0  14      122.33      122.07      4.98 o 
  -6   0  14      832.28      777.10     16.25 o 
  -5   0  14      304.79      301.70      6.90 o 
  -4   0  14      415.59      396.05     12.03 o 
  -3   0  14       65.67       61.52      4.33 o 
  -2   0  14       17.22       22.12      4.64 o 
  -1   0  14       50.29       70.66      5.67 o 
   0   0  14      768.49      725.79     13.36 o 
   1   0  14      283.56      299.27      7.45 o 
   2   0  14        8.65        8.93      2.77 o 
   3   0  14       14.14        8.97      4.16 o 
   4   0  14       32.97       42.30      9.52 o 
   5   0  14      136.66      152.53     22.47 o 
 -12   1  14        1.29       -0.98      4.32 o 
 -11   1  14        0.01       -3.83      3.83 o 
 -10   1  14        0.10        0.46      4.53 o 
  -9   1  14        6.20        8.43      4.38 o 
  -8   1  14        0.30       -2.44      2.44 o 
  -7   1  14       19.23       14.36      2.47 o 
  -6   1  14       10.72        7.74      2.25 o 
  -5   1  14       72.50       72.71      2.58 o 
  -4   1  14       85.86       93.71      3.71 o 
  -3   1  14       20.85       27.22      4.54 o 
  -2   1  14       70.04       77.84      3.31 o 
  -1   1  14      169.89      173.52      4.86 o 
   0   1  14       66.73       56.16      3.35 o 
   1   1  14       47.72       46.14      2.91 o 
   2   1  14        8.59        7.97      2.04 o 
   3   1  14       13.19        7.69      1.66 o 
   4   1  14       11.58        8.65      2.24 o 
   5   1  14       55.35       64.20      7.95 o 
 -12   2  14        1.84        2.28      4.24 o 
 -11   2  14       44.28       50.95      7.50 o 
 -10   2  14        3.06       -0.21      4.46 o 
  -9   2  14       30.90       38.20      5.48 o 
  -8   2  14       17.64       15.72      5.47 o 
  -7   2  14       60.53       71.43      5.56 o 
  -6   2  14      472.63      458.50      5.98 o 
  -5   2  14       58.53       60.87      3.68 o 
  -4   2  14      143.21      148.99      5.15 o 
  -3   2  14      188.62      188.15      4.45 o 
  -2   2  14      236.78      234.56      8.11 o 
  -1   2  14      114.40      116.27      4.42 o 
   0   2  14      279.99      268.14      6.22 o 
   1   2  14      142.85      142.70      6.55 o 
   2   2  14       33.14       37.25      2.14 o 
   3   2  14      210.96      197.37      7.65 o 
   4   2  14        0.11        1.88      2.86 o 
   5   2  14        0.63        0.76      4.27 o 
 -12   3  14       11.62        9.42      5.23 o 
 -11   3  14        0.10       -2.08      4.99 o 
 -10   3  14       25.27       14.29      6.59 o 
  -9   3  14        2.39        1.04      4.38 o 
  -8   3  14        2.03        2.95      5.25 o 
  -7   3  14       30.87       26.45      4.36 o 
  -6   3  14        9.69       13.18      4.13 o 
  -5   3  14       18.91        9.46      3.99 o 
  -4   3  14      103.90      104.68      3.10 o 
  -3   3  14       75.46       82.87      3.15 o 
  -2   3  14      101.46      105.59      3.95 o 
  -1   3  14      226.37      214.43      3.81 o 
   0   3  14      115.17      114.80      2.94 o 
   1   3  14       55.66       67.72      2.74 o 
   2   3  14        6.26        4.72      1.46 o 
   3   3  14        6.71        9.15      3.12 o 
   4   3  14        2.67        3.66      2.51 o 
   5   3  14        7.71        8.69      7.44 o 
 -11   4  14       10.95        9.95      7.07 o 
 -10   4  14       74.12       80.57     10.99 o 
  -9   4  14        1.87       16.44      5.62 o 
  -8   4  14       32.31       49.71      5.17 o 
  -7   4  14        0.37       -0.82      4.02 o 
  -6   4  14       20.33       25.14      4.08 o 
  -5   4  14        3.61        1.81      3.25 o 
  -4   4  14       34.66       29.03      7.80 o 
  -3   4  14        0.68        2.21      2.67 o 
  -2   4  14       18.98       18.68      2.21 o 
  -1   4  14       23.15       25.16      3.61 o 
   0   4  14      109.67      109.31      3.26 o 
   1   4  14      127.98      127.20      4.40 o 
   2   4  14       34.10       35.88      3.27 o 
   3   4  14       54.49       61.97      4.39 o 
   4   4  14        8.54        9.07      3.05 o 
   5   4  14        0.72        1.28      6.65 o 
 -11   5  14        2.11        4.59      8.44 o 
 -10   5  14       21.45       18.71      6.08 o 
  -9   5  14       39.26       45.24     12.21 o 
  -8   5  14       23.55       26.55      5.54 o 
  -7   5  14       19.73       16.17      3.92 o 
  -6   5  14        0.21       -2.49      3.43 o 
  -5   5  14      307.69      290.73      8.58 o 
  -4   5  14        0.02       -0.38      2.86 o 
  -3   5  14        0.00        0.47      1.70 o 
  -2   5  14      100.30      100.25      5.86 o 
  -1   5  14        1.57        2.84      2.09 o 
   0   5  14      210.00      198.36      4.38 o 
   1   5  14      151.64      152.14      3.47 o 
   2   5  14       75.12       70.62      4.55 o 
   3   5  14       11.17        9.96      3.35 o 
   4   5  14       31.94       34.72      3.47 o 
 -11   6  14       30.70       23.02     11.06 o 
 -10   6  14        0.46        7.10      5.64 o 
  -9   6  14        0.32        1.91      5.09 o 
  -8   6  14        1.75       -1.19      3.74 o 
  -7   6  14        5.46        8.32      4.12 o 
  -6   6  14      102.64       96.55      6.45 o 
  -5   6  14        0.95        3.41      3.21 o 
  -4   6  14       31.88       32.19      6.47 o 
  -3   6  14      140.44      133.56      7.50 o 
  -2   6  14        7.57        5.60      2.13 o 
  -1   6  14       22.36       20.09      2.44 o 
   0   6  14       31.49       26.33      2.52 o 
   1   6  14       51.99       52.84      2.93 o 
   2   6  14        2.77        7.00      3.32 o 
   3   6  14      143.20      142.54      6.80 o 
   4   6  14       87.51       96.15      4.93 o 
 -10   7  14       22.75       21.55      5.26 o 
  -9   7  14        0.02       -4.53      4.53 o 
  -8   7  14        0.03        0.33      4.08 o 
  -7   7  14        3.79        0.10      3.10 o 
  -6   7  14        9.69        2.69      3.44 o 
  -5   7  14        0.02        2.84      3.22 o 
  -4   7  14       69.70       77.32      6.68 o 
  -3   7  14       32.84       43.97      2.88 o 
  -2   7  14       61.46       59.58      4.39 o 
  -1   7  14       41.29       48.06      3.18 o 
   0   7  14       83.19       89.96      4.26 o 
   1   7  14        0.12       -0.96      2.06 o 
   2   7  14        2.93        1.20      3.74 o 
   3   7  14       36.78       32.31      5.20 o 
  -9   8  14       20.24       38.31     12.78 o 
  -8   8  14        0.05        8.84      5.52 o 
  -7   8  14        4.83        1.73      4.18 o 
  -6   8  14        8.84       18.46      6.10 o 
  -5   8  14       27.67       28.13      5.48 o 
  -4   8  14       10.72       11.83      3.57 o 
  -3   8  14        0.06        1.74      2.13 o 
  -2   8  14        1.52        1.08      2.38 o 
  -1   8  14       76.33       62.51      3.21 o 
   0   8  14        4.35        4.45      2.31 o 
   1   8  14       35.98       39.44      6.05 o 
   2   8  14        0.89       -2.82      3.37 o 
   3   8  14       32.34       30.14     13.19 o 
  -8   9  14       20.37       18.62      7.59 o 
  -7   9  14       25.19       37.56      5.94 o 
  -6   9  14        3.63       -0.96      5.00 o 
  -5   9  14        1.64        4.99      6.64 o 
  -4   9  14        4.43        1.56      4.12 o 
  -3   9  14       20.17       14.54      4.67 o 
  -2   9  14        3.45        3.83      2.27 o 
  -1   9  14        8.88        9.60      2.66 o 
   0   9  14        0.13       -0.02      2.06 o 
   1   9  14        1.35        0.98      4.50 o 
   2   9  14       36.17       50.09     12.96 o 
  -7  10  14        3.99        2.53      6.41 o 
  -6  10  14       16.30       19.96      5.50 o 
  -5  10  14       16.14        9.40      4.78 o 
  -4  10  14       20.07       28.11      7.22 o 
  -3  10  14        0.57        3.69      2.60 o 
  -2  10  14       28.38       24.31      4.82 o 
  -1  10  14        4.58        2.23      2.30 o 
   0  10  14        0.53       -2.09      2.48 o 
  -5  11  14       19.06       12.25      7.19 o 
  -4  11  14        4.82       13.71      6.39 o 
  -3  11  14        7.67        2.91      4.21 o 
  -2  11  14       53.13       59.10     12.67 o 
 -12   1  15        9.52        9.83      4.51 o 
 -11   1  15        6.32       12.55      4.91 o 
 -10   1  15       68.99       66.85     22.51 o 
  -9   1  15       46.05       52.06      6.70 o 
  -8   1  15        2.63        0.33      1.80 o 
  -7   1  15       20.10       17.64      3.86 o 
  -6   1  15       25.70       27.86      2.43 o 
  -5   1  15      227.43      241.15      6.39 o 
  -4   1  15       12.45       10.51      2.47 o 
  -3   1  15       62.92       70.50      3.82 o 
  -2   1  15       28.73       33.42      2.89 o 
  -1   1  15       21.02       18.98      2.51 o 
   0   1  15        4.02       -2.07      2.07 o 
   1   1  15        6.85        8.36      2.23 o 
   2   1  15       34.08       37.63      2.83 o 
   3   1  15       17.12       11.30      2.90 o 
   4   1  15       21.85       29.43      8.00 o 
 -11   2  15        0.57        2.24      6.41 o 
 -10   2  15       12.36       13.28      5.07 o 
  -9   2  15       84.38       90.54      6.63 o 
  -8   2  15        1.58        5.03      4.83 o 
  -7   2  15        2.89       -0.45      2.30 o 
  -6   2  15        1.38        0.57      1.24 o 
  -5   2  15      252.94      249.14      9.83 o 
  -4   2  15        1.57        1.16      1.88 o 
  -3   2  15      129.61      122.63      5.36 o 
  -2   2  15      110.85      103.01      3.43 o 
  -1   2  15       17.23       15.15      2.67 o 
   0   2  15      199.98      207.30      5.08 o 
   1   2  15        0.07        0.25      1.65 o 
   2   2  15       75.49       73.87      3.11 o 
   3   2  15      161.31      163.35      6.36 o 
   4   2  15       72.62       92.28      9.79 o 
 -11   3  15        5.61       -2.08      4.65 o 
 -10   3  15        0.36        4.21      4.61 o 
  -9   3  15        4.65        7.80      4.62 o 
  -8   3  15        7.01        6.61      4.30 o 
  -7   3  15       13.23       11.40      4.37 o 
  -6   3  15       51.02       52.75      4.49 o 
  -5   3  15        6.78        8.87      3.10 o 
  -4   3  15      403.87      404.82      5.51 o 
  -3   3  15      144.99      161.62      3.96 o 
  -2   3  15       75.91       81.41      3.57 o 
  -1   3  15       11.18       10.62      2.62 o 
   0   3  15      448.70      445.70      6.02 o 
   1   3  15        1.47        2.18      1.68 o 
   2   3  15       18.89       18.31      2.04 o 
   3   3  15        5.68        5.35      2.86 o 
   4   3  15        3.46        1.58      3.10 o 
 -11   4  15        7.81        7.88      6.87 o 
 -10   4  15       10.06        9.20      5.13 o 
  -9   4  15       16.72        7.80      8.37 o 
  -8   4  15       37.92       46.65      6.53 o 
  -7   4  15       43.61       42.68      6.53 o 
  -6   4  15        6.25        6.81      3.86 o 
  -5   4  15       32.74       15.18      5.11 o 
  -4   4  15       17.53       14.68      3.14 o 
  -3   4  15       41.28       41.93      3.92 o 
  -2   4  15       10.75       10.28      2.11 o 
  -1   4  15       11.99        9.30      2.06 o 
   0   4  15        5.68        7.09      2.39 o 
   1   4  15      178.63      177.76      3.67 o 
   2   4  15       22.97       18.78      3.53 o 
   3   4  15        0.68        1.11      2.76 o 
   4   4  15       22.65       16.22      3.52 o 
 -11   5  15        8.23       11.56      8.58 o 
 -10   5  15       12.89       15.14      6.26 o 
  -9   5  15        1.66        6.01      5.47 o 
  -8   5  15        1.38       -1.27      3.89 o 
  -7   5  15        6.78        9.66      3.83 o 
  -6   5  15        8.31       11.45      4.09 o 
  -5   5  15        8.09        9.62      3.54 o 
  -4   5  15        9.77       10.61      3.16 o 
  -3   5  15        3.83        2.67      2.70 o 
  -2   5  15       13.63       12.47      2.15 o 
  -1   5  15        5.96        2.44      1.80 o 
   0   5  15       24.39       21.85      3.57 o 
   1   5  15        3.37        1.93      1.92 o 
   2   5  15        0.03        0.98      2.96 o 
   3   5  15       10.85        8.66      4.23 o 
 -10   6  15       11.11       11.51      7.31 o 
  -9   6  15       21.57       18.20      5.08 o 
  -8   6  15        4.82        5.12      4.04 o 
  -7   6  15       10.50       10.25      4.32 o 
  -6   6  15        0.17        0.66      3.43 o 
  -5   6  15       21.86       21.67      5.31 o 
  -4   6  15        3.50        3.23      3.51 o 
  -3   6  15        3.30        3.51      1.98 o 
  -2   6  15       19.61       16.75      2.49 o 
  -1   6  15       79.12       70.60      3.81 o 
   0   6  15        2.39        4.33      1.99 o 
   1   6  15       61.28       65.23      3.91 o 
   2   6  15      202.05      207.47     10.36 o 
   3   6  15       19.09       25.59      3.77 o 
  -9   7  15       16.24       18.02      5.86 o 
  -8   7  15        5.34        9.42      5.38 o 
  -7   7  15       29.36       26.25      5.15 o 
  -6   7  15       10.45       11.68      4.45 o 
  -5   7  15       46.10       60.10      5.11 o 
  -4   7  15       28.86       35.48      2.57 o 
  -3   7  15       43.96       41.85      4.88 o 
  -2   7  15       14.37       11.22      2.44 o 
  -1   7  15       63.61       71.35      3.60 o 
   0   7  15       24.02       27.05      3.22 o 
   1   7  15       17.83       23.47      3.96 o 
   2   7  15        4.15        3.98      3.53 o 
  -9   8  15       30.15       41.70      5.60 o 
  -8   8  15        0.26        0.75      4.07 o 
  -7   8  15       45.93       50.74      5.86 o 
  -6   8  15       48.49       53.82      5.07 o 
  -5   8  15       17.28       17.79      4.05 o 
  -4   8  15        0.37       -1.96      2.56 o 
  -3   8  15        0.02       -0.15      2.03 o 
  -2   8  15        0.59        2.26      2.62 o 
  -1   8  15        0.39        0.84      2.34 o 
   0   8  15       12.58       12.89      3.41 o 
   1   8  15       89.06       78.69      5.29 o 
  -7   9  15        3.19       10.26      4.41 o 
  -6   9  15       42.93       40.34      5.53 o 
  -5   9  15        0.03        1.05      3.53 o 
  -4   9  15       29.98       26.75      4.15 o 
  -3   9  15        0.62        0.41      3.22 o 
  -2   9  15       84.25       96.21      5.04 o 
  -1   9  15       22.53       30.22      3.02 o 
   0   9  15        0.25        3.95      2.29 o 
  -6  10  15        0.13       -0.73      5.14 o 
  -5  10  15        3.80        8.10      5.51 o 
  -4  10  15       51.95       52.11      4.96 o 
  -3  10  15       61.70       61.63      8.70 o 
  -2  10  15       25.12       28.12      6.40 o 
  -1  10  15        0.01        7.22      6.02 o 
 -11   0  16       41.22       53.11     10.04 o 
 -10   0  16        0.05        9.18      7.19 o 
  -9   0  16       21.89       36.44     17.19 o 
  -8   0  16       15.22       10.59      6.84 o 
  -7   0  16       34.51       35.24      4.88 o 
  -6   0  16       33.28       31.47      3.06 o 
  -5   0  16       84.83       91.09     13.31 o 
  -4   0  16      137.93      143.88     12.65 o 
  -3   0  16       34.03       33.69      4.15 o 
  -2   0  16       87.18       82.90      6.43 o 
  -1   0  16        0.95        4.05      5.86 o 
   0   0  16       21.12       24.82      4.62 o 
   1   0  16      132.46      140.29      7.70 o 
   2   0  16        2.12        0.09      2.68 o 
   3   0  16       68.37       90.01     11.28 o 
 -11   1  16        7.22        8.01      5.07 o 
 -10   1  16        2.12        4.85      5.44 o 
  -9   1  16        3.77        0.88      4.99 o 
  -8   1  16       17.49       12.82      4.94 o 
  -7   1  16        0.14        2.13      1.94 o 
  -6   1  16       26.59       28.98      2.15 o 
  -5   1  16       86.04       86.27      3.98 o 
  -4   1  16       12.94       13.72      2.71 o 
  -3   1  16      258.16      235.41      9.62 o 
  -2   1  16       21.43       18.91      2.48 o 
  -1   1  16        0.01        2.77      2.20 o 
   0   1  16       23.52       31.54      3.11 o 
   1   1  16        0.43       -0.62      2.16 o 
   2   1  16       22.88       14.00      3.49 o 
   3   1  16        0.65       -3.01      5.08 o 
 -11   2  16       35.45       44.92      7.79 o 
 -10   2  16        9.26       14.76      5.33 o 
  -9   2  16       18.10       18.33      3.36 o 
  -8   2  16       17.53       19.88      4.05 o 
  -7   2  16       14.77       13.73      2.83 o 
  -6   2  16       41.40       45.12      4.36 o 
  -5   2  16       13.23       12.09      2.84 o 
  -4   2  16       21.62       23.75      3.99 o 
  -3   2  16       41.10       41.33      3.49 o 
  -2   2  16       81.13       73.19      4.41 o 
  -1   2  16        8.08        5.89      2.64 o 
   0   2  16        5.32        1.38      1.95 o 
   1   2  16        0.89       -1.43      1.72 o 
   2   2  16      138.99      141.71      4.63 o 
   3   2  16        0.09        0.07      2.91 o 
 -11   3  16        6.26        3.61      6.61 o 
 -10   3  16       13.75       13.77      6.25 o 
  -9   3  16        0.23       -1.07      4.97 o 
  -8   3  16       11.47        5.29      5.06 o 
  -7   3  16       88.52       96.31      5.03 o 
  -6   3  16       48.40       52.88      4.24 o 
  -5   3  16      162.63      151.54      5.68 o 
  -4   3  16       38.60       39.89      2.55 o 
  -3   3  16        4.24        7.88      2.90 o 
  -2   3  16       68.90       69.23      3.65 o 
  -1   3  16        4.38        6.64      2.30 o 
   0   3  16       34.25       32.50      2.80 o 
   1   3  16      100.01       97.18      4.32 o 
   2   3  16        9.37        8.80      2.59 o 
   3   3  16        4.04        4.22      2.52 o 
 -10   4  16        0.71       11.90      5.42 o 
  -9   4  16        0.63        2.22      5.26 o 
  -8   4  16        0.00       -0.41      3.98 o 
  -7   4  16        4.52        3.43      3.84 o 
  -6   4  16       18.00       20.86      3.32 o 
  -5   4  16       10.65       10.41      3.74 o 
  -4   4  16       91.84       85.15      4.34 o 
  -3   4  16        0.25        4.76      2.45 o 
  -2   4  16        0.30        2.30      2.77 o 
  -1   4  16       21.96       17.53      2.47 o 
   0   4  16        0.24        1.89      1.89 o 
   1   4  16        5.59        4.63      2.02 o 
   2   4  16      136.45      128.57      9.50 o 
   3   4  16        1.56       -0.67      2.50 o 
 -10   5  16        7.87       13.92      5.70 o 
  -9   5  16        0.52        5.68      4.92 o 
  -8   5  16        0.82       -3.91      3.91 o 
  -7   5  16        0.25        0.83      3.66 o 
  -6   5  16        0.46       -1.31      3.65 o 
  -5   5  16      196.29      190.97      6.85 o 
  -4   5  16        0.88        0.26      2.48 o 
  -3   5  16       49.95       49.87      3.61 o 
  -2   5  16        8.93        9.23      2.26 o 
  -1   5  16       26.52       25.89      2.65 o 
   0   5  16        3.42        4.52      2.66 o 
   1   5  16      102.91      106.79      5.09 o 
   2   5  16        4.94        7.28      3.19 o 
  -9   6  16        6.32        6.17      4.66 o 
  -8   6  16        3.65        9.26      4.75 o 
  -7   6  16        3.18        0.26      3.37 o 
  -6   6  16        1.50        3.58      3.62 o 
  -5   6  16        4.02        0.93      3.49 o 
  -4   6  16       13.99       17.24      3.51 o 
  -3   6  16        3.37        1.77      2.13 o 
  -2   6  16        1.45       -1.61      2.32 o 
  -1   6  16        0.06       -1.07      1.87 o 
   0   6  16        3.66        0.87      2.08 o 
   1   6  16       67.86       56.17      7.86 o 
   2   6  16       70.93       98.47     15.52 o 
  -9   7  16       64.86       76.38     11.21 o 
  -8   7  16       16.63       20.08      4.90 o 
  -7   7  16       37.45       43.53      5.25 o 
  -6   7  16       46.29       32.33      5.60 o 
  -5   7  16       26.53       24.89      5.10 o 
  -4   7  16        0.29       -0.74      3.35 o 
  -3   7  16       64.00       63.09      4.83 o 
  -2   7  16        0.14       -0.75      1.96 o 
  -1   7  16        1.26       -0.33      2.41 o 
   0   7  16       44.36       45.23      5.22 o 
   1   7  16       16.23       17.53      3.99 o 
  -8   8  16       18.07       21.85      6.08 o 
  -7   8  16       14.31       10.54      5.06 o 
  -6   8  16        6.29        6.01      3.98 o 
  -5   8  16        7.41        6.80      3.97 o 
  -4   8  16       12.70       10.69      4.09 o 
  -3   8  16       16.60       13.13      2.61 o 
  -2   8  16       15.47       14.48      2.82 o 
  -1   8  16        2.95        2.97      2.51 o 
   0   8  16        0.00        1.38      3.96 o 
  -6   9  16        5.61        7.42      5.49 o 
  -5   9  16        9.10        7.27      4.70 o 
  -4   9  16       59.94       72.51      5.15 o 
  -3   9  16       21.90       11.14      3.60 o 
  -2   9  16       50.57       60.45      3.44 o 
  -1   9  16        5.13        3.91      4.00 o 
 -11   1  17        8.63        8.24      8.96 o 
 -10   1  17        0.60        3.00      5.67 o 
  -9   1  17       13.82       21.63      5.53 o 
  -8   1  17       17.47       23.01      5.07 o 
  -7   1  17        0.37        2.54      3.72 o 
  -6   1  17       84.77       89.05      4.27 o 
  -5   1  17      193.10      180.78     12.67 o 
  -4   1  17       38.14       48.61      5.83 o 
  -3   1  17       26.60       30.60      3.36 o 
  -2   1  17        3.42        8.47      2.77 o 
  -1   1  17       66.76       68.57      4.05 o 
   0   1  17        2.74        4.71      2.87 o 
   1   1  17       24.92       25.87      4.73 o 
   2   1  17       42.20       53.53      9.47 o 
 -10   2  17        1.49       -0.40      5.71 o 
  -9   2  17       13.70       13.07      6.76 o 
  -8   2  17       19.77       18.20      4.23 o 
  -7   2  17       46.00       49.23      3.66 o 
  -6   2  17        1.36        1.70      1.66 o 
  -5   2  17        1.57        3.62      2.34 o 
  -4   2  17      101.63       87.41      6.50 o 
  -3   2  17       22.29       21.78      3.75 o 
  -2   2  17        1.60        1.45      2.09 o 
  -1   2  17        1.47        1.76      2.33 o 
   0   2  17      150.83      147.44      3.71 o 
   1   2  17       13.71       11.98      2.20 o 
   2   2  17       55.77       58.11      4.45 o 
 -10   3  17       32.41       29.93      6.85 o 
  -9   3  17        1.12       -0.89      2.88 o 
  -8   3  17       19.13       19.75      5.33 o 
  -7   3  17        7.53       10.17      3.14 o 
  -6   3  17      166.37      167.41      8.54 o 
  -5   3  17        9.29       11.88      3.18 o 
  -4   3  17        1.23        1.76      2.39 o 
  -3   3  17       17.40       16.65      2.73 o 
  -2   3  17       82.93       81.34      3.11 o 
  -1   3  17       15.44       19.64      2.76 o 
   0   3  17        2.15        0.60      2.09 o 
   1   3  17       77.44       73.97      3.69 o 
   2   3  17        1.59       -0.36      2.67 o 
 -10   4  17        2.52        8.75      5.54 o 
  -9   4  17       34.39       37.63      7.32 o 
  -8   4  17       18.28       23.56      6.12 o 
  -7   4  17        7.83       10.36      3.35 o 
  -6   4  17       30.44       30.00      4.38 o 
  -5   4  17       77.09       74.34      4.15 o 
  -4   4  17       15.54       14.17      2.96 o 
  -3   4  17       16.08       14.35      3.35 o 
  -2   4  17        2.97        3.27      2.56 o 
  -1   4  17       24.16       17.80      4.50 o 
   0   4  17       29.26       17.63      2.30 o 
   1   4  17       46.38       57.88     11.84 o 
   2   4  17        0.63        3.51      3.93 o 
  -9   5  17        0.54        2.92      4.87 o 
  -8   5  17       10.14       12.47      4.52 o 
  -7   5  17        4.28        7.02      4.71 o 
  -6   5  17        0.00       -0.31      2.72 o 
  -5   5  17       16.37       25.38      5.04 o 
  -4   5  17       79.35       90.79      4.28 o 
  -3   5  17        0.77       -0.54      2.82 o 
  -2   5  17       18.21        7.55      3.57 o 
  -1   5  17        0.26       -0.62      1.85 o 
   0   5  17        3.03        2.15      2.09 o 
   1   5  17       13.83       16.87      3.95 o 
  -9   6  17       11.49        9.73      4.76 o 
  -8   6  17       11.79       18.38      5.35 o 
  -7   6  17       29.12       30.40      5.47 o 
  -6   6  17        8.81       13.25      5.07 o 
  -5   6  17        8.15        4.05      3.04 o 
  -4   6  17       33.77       35.27      6.99 o 
  -3   6  17       17.56       27.39      6.50 o 
  -2   6  17       23.69       23.24      2.96 o 
  -1   6  17        0.18        1.30      2.28 o 
   0   6  17       35.50       47.62      5.93 o 
  -8   7  17       26.97       25.66      5.35 o 
  -7   7  17        6.78       10.70      4.91 o 
  -6   7  17       31.87       22.23      5.01 o 
  -5   7  17       17.93       24.58      4.76 o 
  -4   7  17        3.53        7.19      3.16 o 
  -3   7  17       25.55       15.91      3.23 o 
  -2   7  17        7.00        7.41      2.71 o 
  -1   7  17       67.55       84.51      3.83 o 
   0   7  17       13.20        7.84      5.57 o 
  -6   8  17       54.63       56.00      9.30 o 
  -5   8  17        0.94        0.13      3.26 o 
  -4   8  17        0.67        0.78      3.33 o 
  -3   8  17        1.36       -1.61      2.36 o 
  -2   8  17       15.06       15.19      3.59 o 
 -10   0  18        1.79        7.06      6.58 o 
  -9   0  18       16.33       13.77      9.77 o 
  -8   0  18        3.83       -9.08     15.09 o 
  -7   0  18       19.29       19.73      9.18 o 
  -6   0  18        0.40       -4.65      5.37 o 
  -5   0  18       26.06       22.37      5.49 o 
  -4   0  18      128.78      170.04     10.61 o 
  -3   0  18       56.89       54.77      5.09 o 
  -2   0  18        4.67        4.25      4.62 o 
  -1   0  18        1.50        2.14      4.48 o 
   0   0  18        7.71       10.18      3.94 o 
   1   0  18       17.61       17.93      7.40 o 
 -10   1  18        0.60        4.24      7.15 o 
  -9   1  18        0.56        8.77      5.17 o 
  -8   1  18       13.99       12.48      5.13 o 
  -7   1  18        5.91        6.85      4.17 o 
  -6   1  18        6.66        4.04      2.87 o 
  -5   1  18       49.76       55.65      4.43 o 
  -4   1  18       87.54       86.00      5.15 o 
  -3   1  18       11.27        9.28      2.97 o 
  -2   1  18        0.81        2.58      3.14 o 
  -1   1  18       40.88       43.33      3.95 o 
   0   1  18       11.01       10.27      3.12 o 
   1   1  18        4.06        3.38      1.98 o 
 -10   2  18        0.16        0.67      4.72 o 
  -9   2  18        6.94        9.93      5.99 o 
  -8   2  18        3.62        7.43      3.89 o 
  -7   2  18        2.44        0.16      2.65 o 
  -6   2  18       86.72       92.62      5.15 o 
  -5   2  18        8.36        5.52      2.16 o 
  -4   2  18      121.72      136.61      8.63 o 
  -3   2  18        8.41        7.15      2.60 o 
  -2   2  18       25.04       30.54      4.44 o 
  -1   2  18       10.77       11.53      2.27 o 
   0   2  18       30.68       30.91      3.09 o 
   1   2  18       12.45       10.51      3.63 o 
  -9   3  18        0.82       -4.27      5.69 o 
  -8   3  18       13.53       10.85      3.35 o 
  -7   3  18       16.19       23.03      4.44 o 
  -6   3  18        3.47        0.07      3.69 o 
  -5   3  18       64.51       68.19      4.95 o 
  -4   3  18        0.03        0.57      1.87 o 
  -3   3  18        2.84        4.10      2.27 o 
  -2   3  18        1.10        4.54      2.31 o 
  -1   3  18        1.38        2.86      2.29 o 
   0   3  18        0.02       -0.57      1.73 o 
   1   3  18        0.11        0.57      2.52 o 
  -9   4  18        2.14        7.21      3.73 o 
  -8   4  18        5.45        4.95      3.31 o 
  -7   4  18        0.00        4.76      2.96 o 
  -6   4  18        6.07        5.53      3.12 o 
  -5   4  18        1.41        0.59      2.65 o 
  -4   4  18        0.34        4.03      3.11 o 
  -3   4  18       34.26       44.09      4.75 o 
  -2   4  18        8.95        7.69      2.81 o 
  -1   4  18        0.08        0.69      2.65 o 
   0   4  18       65.88       73.27      4.00 o 
  -8   5  18       17.48       14.22      3.75 o 
  -7   5  18        0.10       -0.29      3.17 o 
  -6   5  18        0.94        3.55      3.41 o 
  -5   5  18       16.70       10.99      3.27 o 
  -4   5  18       27.79       21.73      3.76 o 
  -3   5  18        2.44        3.20      3.13 o 
  -2   5  18       45.60       40.09      8.19 o 
  -1   5  18       43.29       58.69      7.35 o 
   0   5  18       13.41       14.76      4.44 o 
  -7   6  18        0.00       -3.54      3.54 o 
  -6   6  18        0.01       -3.19      3.19 o 
  -5   6  18        2.33        1.48      3.78 o 
  -4   6  18        0.32        0.74      2.65 o 
  -3   6  18        0.15        1.83      2.76 o 
  -2   6  18       32.87       35.43      6.36 o 
  -1   6  18        4.28        5.03      2.66 o 
  -6   7  18        0.15        2.19      3.65 o 
  -5   7  18        1.30        2.93      3.21 o 
  -4   7  18       10.48        5.64      3.76 o 
  -3   7  18        0.34        4.67      3.81 o 
  -9   1  19        1.23        6.76      5.81 o 
  -8   1  19       19.88       20.37      5.72 o 
  -7   1  19        0.52       -1.98      4.96 o 
  -6   1  19        2.15        0.84      2.85 o 
  -5   1  19       15.91       16.77      4.31 o 
  -4   1  19        0.35        0.37      2.65 o 
  -3   1  19        0.84       -0.12      2.85 o 
  -2   1  19       49.33       49.70      4.13 o 
  -1   1  19        4.88        7.33      3.21 o 
   0   1  19        0.12        2.13      2.33 o 
  -9   2  19        6.04       10.97      8.77 o 
  -8   2  19        3.29        6.28      8.57 o 
  -7   2  19        0.03        1.63      3.50 o 
  -6   2  19       24.45       14.06      3.37 o 
  -5   2  19      115.38      114.82      6.63 o 
  -4   2  19        4.79        6.09      3.51 o 
  -3   2  19       24.96       22.75      2.88 o 
  -2   2  19        0.05        1.89      2.69 o 
  -1   2  19        6.14        3.98      2.90 o 
   0   2  19       58.20       44.05      5.81 o 
  -8   3  19        0.26        0.84      2.63 o 
  -7   3  19       32.66       32.57      5.17 o 
  -6   3  19        7.18       10.13      3.66 o 
  -5   3  19       39.02       44.20      6.08 o 
  -4   3  19       23.94       20.92      3.32 o 
  -3   3  19       46.59       46.49      7.65 o 
  -2   3  19        0.24        3.98      2.31 o 
  -1   3  19        6.94        1.43      2.30 o 
  -8   4  19        9.15       10.63      4.01 o 
  -7   4  19        0.86        5.21      4.49 o 
  -6   4  19        3.55        8.13      3.21 o 
  -5   4  19       22.41       13.21      4.02 o 
  -4   4  19       84.61       97.08      8.45 o 
  -3   4  19        2.70        1.68      2.57 o 
  -2   4  19        2.50       -1.21      2.86 o 
  -1   4  19        6.81        5.91     11.23 o 
  -7   5  19        0.78        5.78      3.76 o 
  -6   5  19       19.10       29.64      4.49 o 
  -5   5  19        2.65        7.08      3.19 o 
  -4   5  19        4.18        3.77      3.53 o 
  -3   5  19        0.51        4.14      3.14 o 
  -2   5  19        6.91        4.54      4.31 o 
  -7   0  20       79.58      122.49     14.07 o 
  -6   0  20        0.16       -2.93      7.96 o 
  -5   0  20       11.18        6.80      5.26 o 
  -4   0  20        1.11       -0.69      5.73 o 
  -3   0  20        1.87        1.92      3.86 o 
  -2   0  20        7.16        9.36      4.42 o 
  -7   1  20       15.66        1.69      4.98 o 
  -6   1  20       19.86       15.78      4.76 o 
  -5   1  20        7.48        4.73      2.63 o 
  -4   1  20        1.65        3.62      3.01 o 
  -3   1  20       34.32       28.45      3.82 o 
  -2   1  20        0.03       -4.02      5.11 o 
  -7   2  20        1.44        0.66      4.28 o 
  -6   2  20        3.23        5.58      3.32 o 
  -5   2  20        0.60        1.86      3.31 o 
  -4   2  20        0.76        0.73      2.48 o 
  -3   2  20       11.38       10.04      2.83 o 
  -6   3  20       11.83        9.50      3.48 o 
  -5   3  20        0.44        2.20      3.08 o 
  -4   3  20        8.52       11.54      4.17 o 
  -3   3  20        2.42        3.22      7.28 o 
                                                 
